# Supplementary material for: Integrating network pharmacology, IPA, and molecular docking to reveal the anti-osteoporosis effects of EA and EB via the FAK pathway
Source: Front Pharmacol. 2025 Jul 2;16:1532665. doi: 10.3389/fphar.2025.1532665 (PMC12264438; doi:10.3389/fphar.2025.1532665)
Supplement: Supplementary file 1 [file DataSheet1.zip]

Archive with 5 entries (5 files):
- Supplement file 1.xlsx
- supplement file 2.xlsx
- supplement file 3.xlsx
- Table S1.xlsx
- Supplementary Material.docx
