# Supplementary material for: Integrating network pharmacology, IPA, and molecular docking to reveal the anti-osteoporosis effects of EA and EB via the FAK pathway
Source: Front Pharmacol. 2025 Jul 2;16:1532665. doi: 10.3389/fphar.2025.1532665 (PMC12264438; doi:10.3389/fphar.2025.1532665)
Supplement: Supplementary file 1 [file DataSheet1.zip › Supplement file 1.xlsx]

## Sheet: PharmMapper
EA			EB
P00952			CAN9_HUMAN
Q46919			P0A9J6
Q3JY79			P0C0Y7
Q9Y265			P40848
Q57816			P04253
RARG_HUMAN			Q52430
O02372			Q9NUX5
P00173			THRB_HUMAN
P39040			P25500
P03042			P08001
Q52430			O66937
P30663			O76064
P14335			P62140
P14555			Q16222
CLPP_HUMAN			P46327
CITE2_HUMAN			Q58292
P46327			P75884
O80164			Q9P4R8
O65202			P96885
P07739			P84998
P0A111			Q9BZC1
Q16566			Q08225
P0C6G6			P02930
O75534			Q45071
P0A6L4			Q8ZNP1
P00693			O75534
P00080			P02340
P60842			O67914
Q62141			P12915
O30409			FES_HUMAN
Q15637			P0ACB2
Q9HX49			P05327
P25604			Q9NSY2
Q9NSY2			Q7Z1F8
P19097			Q91WD2
P02299			Q01234
P23881			Q05489
ZA2G_HUMAN			P28583
Q7P0E6			KPCT_HUMAN
P13448			P13340
Q8TBX8			P39581
Q45071			Q9X0Y2
P18902			Q60520
P01958			P25098
Q01852			P09938
O34678			Q62986
O81223			P50097
EPHB2_HUMAN			P18079
P05327			Q51705
P42105			P24385
P0ADX3			P00636
P39805			RAB31_HUMAN
P0A786			P14295
P00142			P43529
UBP19_HUMAN			P07649
Q9RP17			Q06850
Q57594			P23921
P00929			Q8N335
O31511			P27001
Q60520			P12293
P0C5B9			P55222
P23901			P68135
Q9QXT8			Q9HX49
Q08753			P0C5C2
P51149			P0C6G6
P0A9G6			Q96SI9
BBP_PIEBR			P17412
P28012			P15303
P25911			Q89ZI2
P80324			P54729
P39958			Q04830
P14527			O86237
P15941			O66949
P32390			P04397
Q8N6N7			P01837
P0AB71			P35710
P43529			P19623
P05100			TRFL_HUMAN
P42315			O48963
Q8R3G1			O05209
P02238			P25911
P11181			O60496
Q57646			O31511
P13134			Q08753
P39830			P33937
P0AAQ9			HMGB3_HUMAN
P24095			P0A6Z6
O34533			P00504
Q7M419			O26255
Q9Y5J7			Q06528
P45574			Q9QXT8
Q58505			O66659
P51687			P22346
MSCS_ECOLI			MMP2_HUMAN
P62580			O88093
NR1I3_HUMAN			O94267
ANDR_HUMAN			P81238
P22346			Q59045
P33354			P23901
P58989			Q03132
P0C0Y7			RO52_HUMAN
P0A0Z8			P55038
O42807			Q5SIA8
O66440			P83791
Q6L545			Q8GY31
P77872			O75369
INSR_HUMAN			P05725
Q29451			CPSF3_HUMAN
Q6NVY1			P80324
P84776			P13254
Q9ZP54			P56839
P24781			P06875
P22262			S10AC_HUMAN
Q06389			Q8X7H4
P17978			Q03154
P03437			P30920
P28793			Q9X6W9
P0A0A5			P00586
Q6GFF9			P41263
P54729			Q9VHA0
P00803			P30041
CP7A1_HUMAN			P49748
P0A6Z6			P00693
P22472			P22472
P29183			P60896
P19531			Q9Y5J7
RO52_HUMAN			Q9WY65
P00334			Q9HW26
Q02761			P29183
BTK_HUMAN			P22262
CAH14_MOUSE			P16790
Q60049			O43298
P01989			Q8NA54
P00504			Q70I53
P80041			P0AGB6
P02210			O66440
P0A436			P65728
P12257			O25096
Q13017			P21179
Q96DU7			Q58635
Q56839			Q58F21
P51177			P07648
P93324			P52735
P68135			P00549
Q9X1R4			Q52675
P02189			P37344
P07598			P59745
P42404			Q86W50
P39315			Q8PZ95
P00484			P51687
Q44532			P63458
P40969			P02693
P60911			O07621
P71018			P0AA39
P25052			Q05329
P08716			P07173
P97352			O29998
Q8F4I0			P32589
O43159			Q9Z9H6
Q8NA54			KTHY_HUMAN
P29547			Q7SZI7
P02693			P76273
Q7SZI7			Q9KI13
Q46731			P39315
RAN_HUMAN			Q92540
P83409			P29547
KCC2A_HUMAN			P01958
P17516			ACADM_HUMAN
Q9LUJ3			P52700
P13579			Q53ZE5
Q9M5P4			Q92859
Q02293			Q6GFF9
DLD_ECOLI			Q63345
Q63226			MCR_HUMAN
Q56308			P19921
P14576			P54885
ANXA1_HUMAN			P03437
P09543			P03696
P01038			P84776
Q08278			P45574
P07173			Q8ZPK0
P04012			P60338
Q9JIH7			P47736
O67298			Q96DU7
O07621			P52779
O34153			P61517
P30074			Q68CZ1
Q9RN59			Q53692
P10586			Q13017
Q9X6W9			Q9VDE6
P41260			P0A784
P10226			Q08787
P22621			P0A017
O05495			P00342
O14492			P77872
P83791			P08397
Q93113			PDK2_HUMAN
P04386			P00142
MCR_HUMAN			P08997
Q9VYX7			Q9GNK5
Q6SLM1			P54370
Q79ZY6			Q7M419
CD3E_HUMAN			P08238
Q90125			P06229
P02240			Q16719
P16088			P0C5B9
S10AC_HUMAN			Q9WZX6
P54050			P12757
P03714			P13579
P35521			O32080
Q9IH62			Q08506
P12956			Q02293
P00799			O07247
P81238			IGF1R_HUMAN
SENP7_HUMAN			P0AB80
P11558			Q81LV1
O87696			Q07955
P05938			TRAF4_HUMAN
P69910			Q9CQ48
O07247			Q58504
P04776			Q8RN04
P38580			P07962
P06533			Q9U2M7
P08921			P18946
P71086			Q9RN59
P05414			P04084
P43099			P02186
Q9I7A8			HCK_HUMAN
O31641			Q6NVY1
P39890			Q49605
Q7VKS7			P0AFX4
P0A8V6			Q9NTK5
P28313			Q58924
P02592			O27711
P58486			P00179
P02019			P0A377
Q13148			P0ACI0
P80371			P76469
Q57366			P00609
P76469			NRK1_HUMAN
P0ACI0			Q96JM2
Q81X77			O29535
Q8RSU9			Q8GR64
Q00499			P00334
P32361			P24092
P06148			Q8ZR41
P00045			Q15678
P39462			Q9WY96
HMCS1_HUMAN			P00366
P60785			P31100
O34656			Q09161
Q08787			P29508
Q986N2			Q63226
P51659			P04425
HBB_HUMAN			P02592
P80018			Q51742
O07216			P41260
P00342			P03714
Q8I0P1			Q9M5P4
Q57695			P32558
HCK_HUMAN			Q9V2Z6
P52045			Q9ULH1
P49053			P30418
O04147			BCL9_HUMAN
HLAE_HUMAN			Q9P376
TF_HUMAN			Q9ZP54
P68806			ESR1_HUMAN
Q9RT21			Q57622
P30418			P02240
FABPH_HUMAN			P0AEY7
P04084			Q8U094
P15090			O58965
P19821			P05458
O86237			Q46891
P00489			P04012
P94127			Q8IVD9
P23577			P06148
Q50EL0			P54727
P72849			Q9BWD1
Q4L5E3			Q8IWL3
P53_HUMAN			Q7TBN9
P24473			O28478
Q8GY31			M3K3_HUMAN
P15303			P68767
P76129			P0A858
P84998			Q02834
P07328			O33832
P02696			HBB_HUMAN
P83134			O67322
Q9GV41			P00508
Q7SIC2			P40136
O28301			O04147
O35718			P49137
P37344			PDK3_HUMAN
O30245			P02920
P77541			Q9SYT0
O76071			P26276
P17412			Q7SIC2
			Q96SI9
			P17412
			P15303
			Q89ZI2
			P54729
			Q04830
			O86237
			O66949
			P04397
			P01837
			P35710
			P19623
			TRFL_HUMAN
Q8R3G1			O48963
P02238			O05209
P11181			P25911
Q57646			O60496
P13134			O31511
P39830			Q08753
P0AAQ9			P33937
P24095			HMGB3_HUMAN
O34533			P0A6Z6
Q7M419			P00504
Q9Y5J7			O26255
P45574			Q06528
Q58505			Q9QXT8
P51687			O66659
MSCS_ECOLI			P22346
P62580			MMP2_HUMAN
NR1I3_HUMAN			O88093
ANDR_HUMAN			O94267
P22346			P81238
P33354			Q59045
P58989			P23901
P0C0Y7			Q03132
P0A0Z8			RO52_HUMAN
O42807			P55038
O66440			Q5SIA8
Q6L545			P83791
P77872			Q8GY31
INSR_HUMAN			O75369
Q29451			P05725
Q6NVY1			CPSF3_HUMAN
P84776			P80324
Q9ZP54			P13254
P24781			P56839
P22262			P06875
Q06389			S10AC_HUMAN
P17978			Q8X7H4
P03437			Q03154
P28793			P30920
P0A0A5			Q9X6W9
Q6GFF9			P00586
P54729			P41263
P00803			Q9VHA0
CP7A1_HUMAN			P30041
P0A6Z6			P49748
P22472			P00693
P29183			P22472
P19531			P60896
RO52_HUMAN			Q9Y5J7
P00334			Q9WY65
Q02761			Q9HW26
BTK_HUMAN			P29183
CAH14_MOUSE			P22262
Q60049			P16790
P01989			O43298
P00504			Q8NA54
P80041			Q70I53
P02210			P0AGB6
P0A436			O66440
P12257			P65728
Q13017			O25096
Q96DU7			P21179
Q56839			Q58635
P51177			Q58F21
P93324			P07648
P68135			P52735
Q9X1R4			P00549
P02189			Q52675
P07598			P37344
P42404			P59745
P39315			Q86W50
P00484			Q8PZ95
Q44532			P51687
P40969			P63458
P60911			P02693
P71018			O07621
P25052			P0AA39
P08716			Q05329
P97352			P07173
Q8F4I0			O29998
O43159			P32589
Q8NA54			Q9Z9H6
P29547			KTHY_HUMAN
P02693			Q7SZI7
Q7SZI7			P76273
Q46731			Q9KI13
RAN_HUMAN			P39315
P83409			Q92540
KCC2A_HUMAN			P29547
P17516			P01958
Q9LUJ3			ACADM_HUMAN
P13579			P52700
Q9M5P4			Q53ZE5
Q02293			Q92859
DLD_ECOLI			Q6GFF9
Q63226			Q63345
Q56308			MCR_HUMAN
P14576			P19921
ANXA1_HUMAN			P54885
P09543			P03437
P01038			P03696
Q08278			P84776
P07173			P45574
P04012			Q8ZPK0
Q9JIH7			P60338
O67298			P47736
O07621			Q96DU7
O34153			P52779
P30074			P61517
Q9RN59			Q68CZ1
P10586			Q53692
Q9X6W9			Q13017
P41260			Q9VDE6
P10226			P0A784
P22621			Q08787
O05495			P0A017
O14492			P00342
P83791			P77872
Q93113			P08397
P04386			PDK2_HUMAN
MCR_HUMAN			P00142
Q9VYX7			P08997
Q6SLM1			Q9GNK5
Q79ZY6			P54370
CD3E_HUMAN			Q7M419
Q90125			P08238
P02240			P06229
P16088			Q16719
S10AC_HUMAN			P0C5B9
P54050			Q9WZX6
P03714			P12757
P35521			P13579
Q9IH62			O32080
P12956			Q08506
P00799			Q02293
P81238			O07247
SENP7_HUMAN			IGF1R_HUMAN
P11558			P0AB80
O87696			Q81LV1
P05938			Q07955
P69910			TRAF4_HUMAN
O07247			Q9CQ48
P04776			Q58504
P38580			Q8RN04
P06533			P07962
P08921			Q9U2M7
P71086			P18946
P05414			Q9RN59
P43099			P04084
Q9I7A8			P02186
O31641			HCK_HUMAN
P39890			Q6NVY1
Q7VKS7			Q49605
P0A8V6			P0AFX4
P28313			Q9NTK5
P02592			Q58924
P58486			O27711
P02019			P00179
Q13148			P0A377
P80371			P0ACI0
Q57366			P76469
P76469			P00609
P0ACI0			NRK1_HUMAN
Q81X77			Q96JM2
Q8RSU9			O29535
Q00499			Q8GR64
P32361			P00334
P06148			P24092
P00045			Q8ZR41
P39462			Q15678
HMCS1_HUMAN			Q9WY96
P60785			P00366
O34656			P31100
Q08787			Q09161
Q986N2			P29508
P51659			Q63226
HBB_HUMAN			P04425
P80018			P02592
O07216			Q51742
P00342			P41260
Q8I0P1			P03714
Q57695			Q9M5P4
HCK_HUMAN			P32558
P52045			Q9V2Z6
P49053			Q9ULH1
O04147			P30418
HLAE_HUMAN			BCL9_HUMAN
TF_HUMAN			Q9P376
P68806			Q9ZP54
Q9RT21			ESR1_HUMAN
P30418			Q57622
FABPH_HUMAN			P02240
P04084			P0AEY7
P15090			Q8U094
P19821			O58965
O86237			P05458
P00489			Q46891
P94127			P04012
P23577			Q8IVD9
Q50EL0			P06148
P72849			P54727
Q4L5E3			Q9BWD1
P53_HUMAN			Q8IWL3
P24473			Q7TBN9
Q8GY31			O28478
P15303			M3K3_HUMAN
P76129			P68767
P84998			P0A858
P07328			Q02834
P02696			O33832
P83134			HBB_HUMAN
Q9GV41			O67322
Q7SIC2			P00508
O28301			P40136
O35718			O04147
P37344			P49137
O30245			PDK3_HUMAN
P77541			P02920
O76071			Q9SYT0
P17412			P26276
CD22			Q7SIC2
FASN			CD22
B4GALT1			fimH
fimH			FASN
GGTA1			B4GALT1
P4HB			GGTA1
SLC5A4			P4HB
Cd22			SLC28A3
FGF1			SLC5A2
IL2			Cd22
TYR			IL2
FGF2			FGF1
AMY2A			TYR
Abcb1a			Abcb1a
SLC5A2			SLC5A1
nanH			nanH
VEGFA			AMY2A
LGALS3			nanH
nanH			Slc5a2
CBS			FGF2
NMUR2			SLC5A4
SLC5A1			CBS
RPS6KA3			NMUR2
ALDH1B1			RPS6KA3
ALDH1A2			ALDH1B1
Akr1b1			Akr1b1
ptbB			ALDH1A2
LGALS7			LGALS3
LGALS9			VEGFA
Il5			Slc5a1
Iap			ptbB
ERAP1			ABCG2
ABCG2			MAG
LGALS7B			LGALS7
ERAP1			Adrb2
ABCG2			LGALS9
LGALS7B			Il5
			CA7
			CA4
			Iap
			ERAP1
			CA13
			LGALS7B

## Sheet: similarity ensemble approach
EA		EB
CD22		CD22
FASN		fimH
B4GALT1		FASN
fimH		B4GALT1
GGTA1		GGTA1
P4HB		P4HB
SLC5A4		SLC28A3
		SLC5A2
Cd22		Cd22
FGF1		IL2
IL2		FGF1
TYR		TYR
FGF2		Abcb1a
AMY2A		SLC5A1
Abcb1a		nanH
		AMY2A
SLC5A2		nanH
nanH		Slc5a2
VEGFA		FGF2
LGALS3		SLC5A4
nanH		CBS
CBS		NMUR2
NMUR2		RPS6KA3
SLC5A1		ALDH1B1
RPS6KA3		Akr1b1
ALDH1B1		ALDH1A2
ALDH1A2		LGALS3
Akr1b1		VEGFA
ptbB		Slc5a1
LGALS7		ptbB
LGALS9		ABCG2
Il5		MAG
Iap		LGALS7
ERAP1		Adrb2
ABCG2		LGALS9
LGALS7B		Il5
		CA7
		CA4
		Iap
		ERAP1
		CA13
		LGALS7B

## Sheet: SwissTargetPrediction
EA		EB
P18654		Q60612
Q05769		P06795
Q9ERQ8		P28867
P56528		P23298
P21836		P48999
Q60612		Q07440
P06795		P31750
P28867		P04401
P23298		O35379
P48999		P16390
P06240		Q01279
Q9QXI6		Q03311
P31750		P56818
P21447		P20918
P04401		Q9D6N1
O35379		P21447
Q01279		Q60613
P16390		O55242
Q03311		P61168
P20918		P32300
Q9D6N1		P42866
P97287		Q61263
Q60613		Q9Z0Y2
P35821		Q923I7
O55242		Q9QXI6
P61168		P37238
P32300		P35821
Q61263		P97287
P42866		P21836
Q9Z0Y2		P18654
P37238		Q9ERQ8
P56818		Q05769
		P56528

## Sheet: SuperPred
EA		EB
P27695		P27695
P18054		P21397
P51452		P18054
P11388		P51452
P07339		P07339
Q13887		P11388
O15164		Q13887
Q16665		Q16665
P21397		O15164
Q9Y345		P10827
Q9HAZ1		Q9Y345
O60341		O75469
Q16236		Q9HAZ1
O75469		Q16236
P42262		P42262
P20618		O60341
Q14432		Q14432
P10827		P20618
P46095		P46095
Q86TI2		P19838
Q16288		O15111
O15111		Q16288
Q92753		Q92769
Q05586		Q92753
P21730		P21730
P67870		P67870
Q92769		P42785
Q9NUW8		P08684
P19838		P08235
P08684		Q05586
P42785		Q00975
P08235		P07195
P00488		Q86TI2
P07384		P27986
P35557		P23415
Q00975		P35557
P23219		Q9NY46
Q9UHL4		Q9NUW8
P09619		P30542
P27986		P16234
Q6V1X1		P08238
P10646		O00519
Q14289		Q13526
Q99250		Q99250
Q9NY46		P15428
P02766		P51812
P15144		Q06124
P35228		P07384
P23415		Q13304
P16234		P51151
Q9H228		P35228
O00519		Q9H228
P07900		P10646
Q13526		P42345
P18031		P11166
P07195		Q5NUL3
P61073		Q92793
Q92793		P00488
Q06124		P61073
P50579		P09619
P30307		Q14289
Q96P65		P15144
P15428		Q6V1X1
P30542		P02766
Q5NUL3		P50579
P22303		P13569
P13569		P07900
P11166		P30307
P42224		O00206
O00206		P42224
P05121		P52732
Q99714		P43003
P52732		P24864
P42345		O00767
O00767		Q96P65
Q05513		Q14145
Q14145		Q9UHL4
Q99572		P05121
P33032		Q06418
Q8TDU6		Q96GG9
P22413		P34947
P00750		P35499
Q13304		O00763
Q02083		Q02083
O00763		Q9Y5S8
Q06418		P06493
P05556		Q99572
Q9HCR9		O14672
P51812		P30305
P08238		P17706
P43003		Q8TDU6
P47901		P47901
Q13882		Q13370
P17706		P18031
P43403
Q9Y5S8
Q9UBE8
P43490
P35499
P41182

## Sheet: intersection
EA and EB
P27695
P21397
P18054
P51452
P07339
P11388
Q13887
Q16665
O15164
P10827
Q9Y345
O75469
Q9HAZ1
Q16236
P42262
O60341
Q14432
P20618
P46095
P19838
O15111
Q16288
Q92769
Q92753
P21730
P67870
P42785
P08684
P08235
Q05586
Q00975
P07195
Q86TI2
P27986
P23415
P35557
Q9NY46
Q9NUW8
P30542
P16234
P08238
O00519
Q13526
Q99250
P15428
P51812
Q06124
P07384
Q13304
P35228
Q9H228
P10646
P42345
P11166
Q5NUL3
Q92793
P00488
P61073
P09619
Q14289
P15144
Q6V1X1
P02766
P50579
P13569
P07900
P30307
O00206
P42224
P52732
P43003
O00767
Q96P65
Q14145
Q9UHL4
P05121
Q06418
P35499
O00763
Q02083
Q9Y5S8
Q99572
P17706
Q8TDU6
P47901
P18031
Q60612
P06795
P28867
P23298
P48999
P31750
P04401
O35379
P16390
Q01279
Q03311
P56818
P20918
Q9D6N1
P21447
Q60613
O55242
P61168
P32300
P42866
Q61263
Q9Z0Y2
Q9QXI6
P37238
P35821
P97287
P21836
P18654
Q9ERQ8
Q05769
P56528
P0C0Y7
Q52430
P46327
P84998
Q45071
O75534
P05327
Q9NSY2
Q60520
P43529
P68135
Q9HX49
P0C6G6
P17412
P15303
P54729
O86237
P25911
O31511
Q08753
P0A6Z6
P00504
Q9QXT8
P22346
P81238
P23901
RO52_HUMAN
P83791
Q8GY31
P80324
S10AC_HUMAN
Q9X6W9
P00693
P22472
Q9Y5J7
P29183
P22262
Q8NA54
O66440
P37344
P51687
P02693
O07621
P07173
Q7SZI7
P39315
P29547
P01958
Q6GFF9
MCR_HUMAN
P03437
P84776
P45574
Q96DU7
Q13017
Q08787
P00342
P77872
P00142
Q7M419
P08238
P0C5B9
P13579
Q02293
O07247
Q9RN59
P04084
HCK_HUMAN
Q6NVY1
P0ACI0
P76469
P00334
Q63226
P02592
P41260
P03714
Q9M5P4
P30418
Q9ZP54
P02240
P04012
P06148
HBB_HUMAN
O04147
Q7SIC2
CD22
fimH
FASN
B4GALT1
GGTA1
P4HB
SLC5A2
Cd22
IL2
FGF1
TYR
Abcb1a
SLC5A1
nanH
AMY2A
nanH
Slc5a2
FGF2
SLC5A4
CBS
NMUR2
RPS6KA3
ALDH1B1
Akr1b1
ALDH1A2
LGALS3
VEGFA
Slc5a1
ptbB
ABCG2
LGALS7
LGALS9
Il5
Iap
ERAP1
LGALS7B
P27695
P18054
P51452
P11388
P07339
Q13887
O15164
Q16665
P21397
Q9Y345
Q9HAZ1
O60341
Q16236
O75469
P42262
P20618
Q14432
P10827
P46095
Q86TI2
Q16288
O15111
Q92753
Q05586
P21730
P67870
Q92769
Q9NUW8
P19838
P08684
P42785
P08235
P00488
P07384
P35557
Q00975
Q9UHL4
P09619
P27986
Q6V1X1
P10646
Q14289
Q99250
Q9NY46
P02766
P15144
P35228
P23415
P16234
Q9H228
O00519
P07900
Q13526
P18031
P07195
P61073
Q92793
Q06124
P50579
P30307
Q96P65
P15428
P30542
Q5NUL3
P22303
P13569
P11166
P42224
O00206
P05121
P52732
P42345
O00767
Q14145
Q99572
Q8TDU6
Q13304
Q02083
O00763
Q06418
P51812
P08238
P43003
P47901
P17706
Q9Y5S8
P35499
P18654
Q05769
Q9ERQ8
P56528
P21836
Q60612
P06795
P28867
P23298
P48999
Q9QXI6
P31750
P21447
P04401
O35379
Q01279
P16390
Q03311
P20918
Q9D6N1
P97287
Q60613
P35821
O55242
P61168
P32300
Q61263
P42866
Q9Z0Y2
P37238
P56818
P27169
Q15722
Q9NY91
Q16678
P31639
Q92731
Q96GD4
P08908
P05067
P34972
P49286
P43166
P19099
O43570
P04798
P21554
Q9Y5N1
Q16539
P04746
P41145
O00519
P29371
P48039
P00533
P78527
Q9NUW8
P35372
P14416
P29274
O60502
P15538
Q8NER1
Q15391
P03372
P27338
P08588
P22303
O76074
P18031
P53779
P16083
P55263
P30542
Q96LB1
O43193
P07550
Q13304
Q9NY33
P32320
P12872
P22748
P37231
P00918
P04278
P35462
Q03426
P31645
Q99705
P35368
P0DMS8
O14980
Q9HCG7
P05091
P05177
Q03181
P04035
P20309
P48449
P60842
Q99808
Q07869
P13866
P21453
P12268
O95749
P41594
P25100
P09874
P20839
P11413
Q52430
P46327
P0C6G6
O75534
P00693
P60842
Q9HX49
Q9NSY2
Q45071
P01958
P05327
P00142
O31511
Q60520
P0C5B9
P23901
Q9QXT8
Q08753
P25911
P80324
P43529
Q7M419
Q9Y5J7
P45574
P51687
P22346
P0C0Y7
O66440
P77872
Q6NVY1
P84776
Q9ZP54
P22262
P03437
Q6GFF9
P54729
P0A6Z6
P22472
P29183
RO52_HUMAN
P00334
P00504
Q13017
Q96DU7
P68135
P39315
Q8NA54
P29547
P02693
Q7SZI7
P13579
Q9M5P4
Q02293
Q63226
P07173
P04012
O07621
Q9RN59
Q9X6W9
P41260
P83791
MCR_HUMAN
P02240
S10AC_HUMAN
P03714
P81238
O07247
P02592
P76469
P0ACI0
P06148
Q08787
HBB_HUMAN
P00342
HCK_HUMAN
O04147
P30418
P04084
O86237
Q8GY31
P15303
P84998
Q7SIC2
P37344
P17412
CD22
FASN
B4GALT1
fimH
GGTA1
P4HB
SLC5A4
Cd22
FGF1
IL2
TYR
FGF2
AMY2A
Abcb1a
SLC5A2
nanH
VEGFA
LGALS3
nanH
CBS
NMUR2
SLC5A1
RPS6KA3
ALDH1B1
ALDH1A2
Akr1b1
ptbB
LGALS7
LGALS9
Il5
Iap
ERAP1
ABCG2
LGALS7B
