# Supplementary material for: Integrating network pharmacology, IPA, and molecular docking to reveal the anti-osteoporosis effects of EA and EB via the FAK pathway
Source: Front Pharmacol. 2025 Jul 2;16:1532665. doi: 10.3389/fphar.2025.1532665 (PMC12264438; doi:10.3389/fphar.2025.1532665)
Supplement: Supplementary file 1 [file DataSheet1.zip › supplement file 2.xlsx]

## Sheet: EA_FAK1
Hydrophobic Interactions	Index	Residue	AA	Distance	Ligand Atom	Protein Atom
	1	577A	TYR	3.49	16704	9234
Hydrogen Bonds	Index	Residue	AA	Distance H-A	Distance D-A	Donor Angle	Donor	Donor Atom	Acceptor Atom
		47A	SER	3.41	3.77	103.21	protein	700[Nam]	16733[O2]
		569A	ARG	2.69	3.33	120.86	Protein	9098[Ng+]	16739[O3]
		574A	SER	2.65	3.44	141.19	protein	9181[O3]	16716[O2]
		574A	SER	3.06	3.44	123.89	Ligand	16716[O2]	9181[O3]
		576A	TYR	2.96	3.24	111.72	Ligand	16737[O2]	9215[O3]
		576A	TYR	2.99	3.49	140.01	Ligand	16721[O2]	9215[O3]
π-Staking Type	Index	Residue	AA	Distance	Angle	Offset	Stacking	Ligand Atom
		577A	TYR	4.84	77.25	1.4	T	16687, 16696, 16697, 16698, 16699, 16701
Hydrophobic Interactions	Index	Residue	AA	Distance	Ligand Atom	Protein Atom
	1	577A	TYR	3.77	16695	9230
		577A	TYR	3.08	16704	9234
Hydrogen Bonds	Index	Residue	AA	Distance H-A	Distance D-A	Donor Angle	Donor	Donor Atom	Acceptor Atom
		46A	SER	2.68	3.18	113.08	Protein	698[O3]	16735[O2]
		46A	SER	2.6	3.18	156.91	Ligand	16735[O2]	698[O3]
		569A	ARG	2.36	2.84	107.56	Protein	9098[Ng+]	16739[O3]
		574A	SER	2.56	3.37	143.05	Protein	9181[O3]	16716[O2]
		574A	SER	3.04	3.37	117.15	Ligand	16716[O2]	9181[O3]
		576A	TYR	2.85	3.36	141.9	Ligand	16737[O2]	9215[O3]
		576A	TYR	3.03	3.62	160.19	Ligand	16721[O2]	9215[O3]
π-Staking Type	Index	Residue	AA	Distance	Angle	Offset	Stacking	Ligand Atom
		577A	TYR	4.35	75.89	0.82	T	16687, 16698, 16697, 16698, 16699, 16701
Hydrophobic Interactions	Index	Residue	AA	Distance	Ligand Atom	Protein Atom
		577A	TYR	3.92	16704	9234
		577A	TYR	3.99	16703	9230
Hydrogen Bonds	Index	Residue	AA	Distance H-A	Distance D-A	Donor Angle	Donor	Donor Atom	Acceptor Atom
		46A	SER	2.58	2.92	101.39	Protein	698[O3]	16735[O2]
		46A	SER	2.3	2.92	172.45	Ligand	16735[O2]	698[O3]
		569A	ARG	3.34	3.89	115.28	Protein	9098[Ng+]	16739[O3]
		574A	SER	2.28	3.16	154.009	Protein	9181[O3]	16716[O2]
		574A	SER	2.69	3.16	135.99	Ligand	16716[O2]	9181[O3]
		576A	TYR	2.93	3.4	136.06	Ligand	16737[O2]	9215[O3]
π-Staking Type	Index	Residue	AA	Distance	Angle	Offset	Stacking	Ligand Atom
		577A	TYR	4.93	66.88	1.31	T	16694, 16695, 16697, 16698, 16700, 16702
		577A	TYR	4.78	66.89	0.48	T	16687, 16696, 16697, 16698, 16699, 16701
Hydrophobic Interactions	Index	Residue	AA	Distance	Ligand Atom	Protein Atom
		577A	TYR	3.36	16704	9234
Hydrogen Bonds	Index	Residue	AA	Distance H-A	Distance D-A	Donor Angle	Donor	Donor Atom	Acceptor Atom
		46A	SER	2.74	3.38	125.49	Protein	698[O3]	16735[O2]
		46A	SER	3.03	3.38	120.24	Ligand	16735[O2]	698[O3]
		569A	ARG	3.01	3.52	111.86	Protein	9098[Ng+]	16739[O3]
		574A	SER	2.98	3.81	147.14	Protein	9181[O3]	16716[O2]
		574A	SER	3.39	3.81	129.22	Ligand	16716[o2]	9181[O3]
		576A	TYR	3.09	3.38	113.08	Ligand	16727[O2]	9215[O3]
		576A	TYR	3.11	3.66	151.51	Ligand	16721[O2]	9215[O3]
π-Staking Type	Index	Residue	AA	Distance	Angle	Offset	Stacking	Ligand Atom
		577A	TYR	4.43	66.5	0.86	T	16687, 16696, 16697, 16698, 16699, 16701
Hydrophobic Interactions	Index	Residue	AA	Distance	Ligand Atom	Protein Atom
		577A	TYR	3.9	16703	9230
Hydrogen Bonds	Index	Residue	AA	Distance H-A	Distance D-A	Donor Angle	Donor	Donor Atom	Acceptor Atom
		404A	GLU	2.64	3.14	139.71	Ligand	16735[O2]	6467[O2]
		574A	SER	3.11	3.93	145.42	Protein	9181[O3]	16716[O2]
		574A	SER	3.45	3.93	137.36	Ligand	16716[O2]	9181[O3]
		578A	LYS	3.01	3.72	127.09	Protein	9239[Nam]	16719[O3]
π-Staking Type	Index	Residue	AA	Distance	Angle	Offset	Stacking	Ligand Atom
		577A	TYR	4.89	67.32	1.16	T	16694, 16695, 16697, 16698, 16700, 16702
π-Cation Interactions	Index	Residue	AA	Distance	Offset	Charging	Ligand group	Ligand Atoms
		569A	ARG	5.5	1.38	Protein	Aromatic	16704, 16706, 16707, 16708, 16709, 16710
Hydrophobic Interactions	Index	Residue	AA	Distance	Ligand Atom	Protein Atom
		48A	GLU	3.86	16704	720
Hydrogen Bonds	Index	Residue	AA	Distance H-A	Distance D-A	Donor Angle	Donor	Donor Atom	Acceptor Atom
		205A	AGR	3.3	4.07	133.08	Protein	3328[Ng+]	16719[O3]
		205A	AGR	2.22	3.19	158.19	Protein	3333[Ng+]	16719[O3]
		576A	TYR	2.67	3.57	158.92	Protein	9215[O3]	16719[O3]
		576A	TYR	3.08	3.57	138.92	Ligand	16719[O3]	9215[O3]
		576A	TYR	3.19	3.72	145.43	Ligand	16714[O2]	9215[O3]
		578A	LYS	2.23	3.18	154.01	Protein	9239[Nam]	16731[O2]
Salt Bridges	Index	Residue	AA	Distance	Protein Positive	Ligand group	Ligand Atoma
		205A	AGR	5.04	Ture	Carboxylate	16685, 16686
Hydrogen Bonds	Index	Residue	AA	Distance H-A	Distance D-A	Donor Angle	Donor	Donor Atom	Acceptor Atom
		46A	SER	2.54	2.94	105.53	Protein	698[O3]	16735[O2]
		46A	SER	2.46	2.94	136.9	Ligand	16735[O2]	698[O3]
		574A	SER	2.48	3.35	153.01	Protein	9181[O3]	16716[O2]
		574A	SER	2.74	3.35	174.84	Ligand	16716[O2]	9181[O3]
		578A	LYS	3.12	3.64	112.58	Protein	9239[Nam]	16719[O3]
π-Staking Type	Index	Residue	AA	Distance	Angle	Offset	Stacking	Ligand Atom
		577A	TYR	4.84	66.15	0.34	T	16694, 16695, 16697, 16698, 16700, 16702
		577A	TYR	5.04	66.15	1.46	T	16687, 16696, 16697, 16698, 16699, 16701
Hydrophobic Interactions	Index	Residue	AA	Distance	Ligand Atom	Protein Atom
		199A	LYS	3.83	16712	3224
Hydrogen Bonds	Index	Residue	AA	Distance H-A	Distance D-A	Donor Angle	Donor	Donor Atom	Acceptor Atom
		198A	GLU	3	3.18	101.23	Ligand	16719[O3]	3213[O3]
		203A	LEU	2.31	2.87	113.32	Protein	3272[Nam]	16735[O2]
		204A	LYS	2.59	3.57	160.18	Protein	3291[Nam]	16735[O2]
π-Cation Interactions	Index	Residue	AA	Distance	Offset	Charging	Ligand group	Ligand Atoms
		204A	LYS	5.68	1.97	Protein	Aromatic	16724, 16725, 16726, 16727, 16729, 16730
Hydrophobic Interactions	Index	Residue	AA	Distance	Ligand Atom	Protein Atom
		407A	TYR	3.51	16700	6511
		407A	TYR	3.39	16728	6505
Hydrogen Bonds	Index	Residue	AA	Distance H-A	Distance D-A	Donor Angle	Donor	Donor Atom	Acceptor Atom
		408A	THR	2.7	3.39	125.38	Protein	6516[Nam]	16733[O2]
Hydrophobic Interactions	Index	Residue	AA	Distance	Ligand Atom	Protein Atom
		48A	GLU	3.55	16706	720
Hydrogen Bonds	Index	Residue	AA	Distance H-A	Distance D-A	Donor Angle	Donor	Donor Atom	Acceptor Atom
		205A	ARG	2.64	3.11	108.2	Protein	3333[Ng+]	16714[O3]
		576A	TYR	3.05	3.41	104.19	Protein	9215[O3]	16714[O3]
		576A	TYR	3.04	3.41	121.97	Ligand	16714[O3]	9125[O3]
		578A	LYS	2.44	3.19	129.22	Protein	9239[Nam]	16731[O2]
Hydrophobic Interactions	Index	Residue	AA	Distance	Ligand Atom	Protein Atom
		577A	TYR	3.67	16703	9230
Hydrogen Bonds	Index	Residue	AA	Distance H-A	Distance D-A	Donor Angle	Donor	Donor Atom	Acceptor Atom
		574A	SER	2.81	3.65	148.55	Protein	9181[O3]	16716[O2]
π-Staking Type	Index	Residue	AA	Distance	Angle	Offset	Stacking	Ligand Atom
		577A	TYR	4.77	75.56	0.54	T	16694, 16695, 16697, 16698, 16700, 16702
π-Cation Interactions	Index	Residue	AA	Distance	Offset	Charging	Ligand group	Ligand Atoms
		569A	ARG	4.72	1.79	Protein	Aromatic	16704, 16706, 16707, 16708, 16709, 16710
Hydrogen Bonds	Index	Residue	AA	Distance H-A	Distance D-A	Donor Angle	Donor	Donor Atom	Acceptor Atom
		404A	GLU	3.1	3.68	157.12	Ligand	16733[O2]	6467[O2]
		574A	SER	2.99	3.76	139.43	Protein	9181[O3]	16716[O2]
		574A	SER	3.34	3.76	129.28	Ligand	16716[O2]	9181[O3]
		578A	LYS	3.66	4.03	104.21	Protein	9239[Nam]	16721[O2]
Hydrophobic Interactions	Index	Residue	AA	Distance	Ligand Atom	Protein Atom
		577A	TYR	3.72	16728	9234
Hydrogen Bonds	Index	Residue	AA	Distance H-A	Distance D-A	Donor Angle	Donor	Donor Atom	Acceptor Atom
		46A	SER	2.23	2.77	146.53	Ligand	16735[O2]	698[O3]
		46A	SER	2.73	3.48	135.95	Protein	698[O3]	16733[O2]
		205A	ARG	3.33	3.96	121.9	Protein	3333[Ng+]	16721[O2]
		577A	TYR	2.31	2.84	143.94	Ligand	16731[O2]	9236[O3]
		580A	SER	3.79	4.09	101.69	Protein	9280[O3]	16733[O2]
		580A	SER	3.67	4.09	129.32	Ligand	16733[O2]	9280[O3]
Hydrophobic Interactions	Index	Residue	AA	Distance	Ligand Atom	Protein Atom
		407A	TYR	3.94	16708	6511
Hydrogen Bonds	Index	Residue	AA	Distance H-A	Distance D-A	Donor Angle	Donor	Donor Atom	Acceptor Atom
		404A	GLU	2.21	2.74	145.81	Ligand	16733[O2]	6467[O2]
		407A	TYR	2.47	2.96	137.48	Ligand	16739[O3]	6513[O3]
		574A	SER	2.39	3.3	161.8	Protein	9181[O3]	16716[O2]
		574A	SER	2.96	3.3	119.41	Ligand	16716[O2]	9181[O3]
		578A	LYS	2.3	3.19	145.09	Protein	9239[Nam]	16719[O3]

## Sheet: EA_FAK2
Hydrogen Bonds	Index	Residue	AA	Distance H-A	Distance D-A	Donor Angle	Donor	Donor Atom	Acceptor Atom
	1	99A	SER	3.57	4	129.53	Ligand	16343[O2]	1584[O3]
	2	100A	ASP	2.26	3.14	144.12	Protein	1586[Nam]	16345[O2]
	3	100A	ASP	2.4	3.03	124.52	Both	1597[O3]	16345[O2]
	4	100A	ASP	2.81	3.03	105.1	Ligand	16345[O2]	1597[O3]
	5	124A	GLU	3.39	4	125.42	Both	1991[O3]	16349[O2]
	6	680A	SER	2.02	2.45	127.27	Ligand	16349[O2]	11014[O3]
	7	680A	SER	2.1	2.71	167.96	Ligand	16333[O2]	11014[O3]
π-Cation Interactions	Index	Residue	AA	Distance	Offset	Charging	Ligand group	Ligand Atoms
	1	687A	LYS	5.41	1.37	Protein	Aromatic	16299, 16308, 16309, 16310,
	2	687A	LYS	5.56	1.85	Protein	Aromatic	16306, 16307, 16309, 16310, 16312, 16314

## Sheet: EB_FAK1
Hydrophobic Interactions	Index	Residue	AA	Distance	Ligand Atom	Protein Atom
		577A	TYR	3.14	16733	9234
Hydrogen Bonds	Index	Residue	AA	Distance H-A	Distance D-A	Donor Angle	Donor	Donor Atom	Acceptor Atom
		205A	ARG	2.42	3.25	137.97	Protein	3333[Ng+]	16750[O2]
		569A	ARG	3.68	4.05	104.44	Protein	9098[Ng+]	16739[O3]
		570A	TYR	3.42	4.07	122.88	Protein	9107[Nam]	16737[O2]
		574A	SER	2.55	3.45	158.67	Protein	9181[O3]	16688[O2]
		576A	TYR	2.92	3.71	140.61	Protein	9215[O3]	16750[O2]
		576A	TYR	3.46	3.71	109.08	Ligand	16750[O2]	9215[O3]
		576A	TYR	2.91	3.43	143.28	Ligand	16689[O3]	9215[O3]
π-Staking Type	Index	Residue	AA	Distance	Angle	Offset	Stacking	Ligand Atom
		576A	TYR	5.07	64.11	1.28	Parallel	16686, 16692, 16693, 16694, 16695, 16696
Hydrophobic Interactions	Index	Residue	AA	Distance	Ligand Atom	Protein Atom
		577A	TYR	3.35	16701	9230
		577A	TYR	3.63	16733	9234
Hydrogen Bonds	Index	Residue	AA	Distance H-A	Distance D-A	Donor Angle	Donor	Donor Atom	Acceptor Atom
		205A	ARG	2.41	3.03	118.06	Protein	3333[Ng+]	16750[O2]
		570A	TYR	2.71	3.58	143.87	Protein	9107[Nam]	16737[O2]
		574A	SER	2.9	3.83	163.5	Protein	9181[O3]	16688[O2]
		576A	TYR	2.73	3.21	111.76	Protein	9215[O3]	16750[O2]
		576A	TYR	2.8	3.21	126.8	Ligand	16750[O2]	9215[O3]
		578A	LYS	2.66	3.23	114.85	Protein	9239[Nam]	16744[O2]
Hydrogen Bonds	Index	Residue	AA	Distance H-A	Distance D-A	Donor Angle	Donor	Donor Atom	Acceptor Atom
		205A	ARG	3.52	3.92	105.89	Protein	3333[Ng+]	16750[O2]
		574A	SER	2.63	3.42	140.95	Protein	9181[O3]	16746[O2]
		576A	TYR	2.33	2.65	115	Ligand	16750[O2]	9215[O3]
		578A	LYS	2.14	2.99	139.55	Protein	9239[Nam]	16744[O2]
π-Staking Type	Index	Residue	AA	Distance	Angle	Offset	Stacking	Ligand Atom
		576A	TYR	4.68	70.06	1.62	Pararrel	16687, 16697, 16698, 16699, 16700, 16702
Hydrophobic Interactions	Index	Residue	AA	Distance	Ligand Atom	Protein Atom
		48A	GLU	3.89	16706	720
		577A	TYR	3.79	16734	9234
Hydrogen Bonds	Index	Residue	AA	Distance H-A	Distance D-A	Donor Angle	Donor	Donor Atom	Acceptor Atom
		48A	GLU	2.52	3.51	162.27	Protein	711[Nam]	16735[O2]
		51A	THR	2.77	3.34	153.63	Ligand	16735[O2]	766[O3]
		51A	THR	1.82	2.7	154.46	Protein	766[O3]	16737[O2]
		205A	ARG	2.81	3.45	121.45	Protein	3333[Ng+]	16689[O2]
		576A	TYR	2.65	3.26	168.73	Ligand	16689[O2]	9215[O3]
		576A	TYR	3.3	3.93	125.54	Protein	9215[O3]	16687[O2]
Salt Bridges	Index	Residue	AA	Distance	Protein Positive	Ligand group	Ligand Atoma
		205A	ARG	5.49	Ture	Carboxylate	16686, 16688
		205A	ARG	5.27	Ture	Carboxylate	16685, 16687
Hydrophobic Interactions	Index	Residue	AA	Distance	Ligand Atom	Protein Atom
		577A	TYR	3.64	16734	9234
Hydrogen Bonds	Index	Residue	AA	Distance H-A	Distance D-A	Donor Angle	Donor	Donor Atom	Acceptor Atom
		51A	THR	2.65	3.59	169.84	Protein	766[O3]	16735[O2]
		51A	THR	2.97	3.59	172.85	Ligand	16735[O2]	766[O3]
		205A	ARG	2.49	2.91	104.11	Protein	3333[Ng+]	16689[O2]
		576A	TYR	2.69	3.23	146.22	Ligand	16689[O2]	9215[O3]
		576A	TYR	3.16	3.65	113.67	Protein	9215[O3]	16687[O2]
Salt Bridges	Index	Residue	AA	Distance	Protein Positive	Ligand group	Ligand Atoma
		205A	ARG	4.87	Ture	Carboxylate	16685, 16687
Hydrophobic Interactions	Index	Residue	AA	Distance	Ligand Atom	Protein Atom
		577A	TYR	3.69	16701	9230
		577A	TYR	3.54	16733	9234
Hydrogen Bonds	Index	Residue	AA	Distance H-A	Distance D-A	Donor Angle	Donor	Donor Atom	Acceptor Atom
		205A	ARG	2.5	3.2	125.06	Protein	3333[Ng+]	16750[O2]
		574A	SER	2.93	3.86	166.71	Protein	9181[O3]	16688[O2]
		576A	TYR	2.57	3.11	115.99	Protein	9215[O3]	16750[O2]
		576A	TYR	2.51	3.11	163.47	Ligand	16750[O2]	9215[O3]
		578A	LYS	2.84	3.37	112.99	Protein	9239[Nam]	16744[O2]
Hydrophobic Interactions	Index	Residue	AA	Distance	Ligand Atom	Protein Atom
		572A	GLU	3.34	16734	9150
		573A	ASP	3.9	16713	9165
Hydrogen Bonds	Index	Residue	AA	Distance H-A	Distance D-A	Donor Angle	Donor	Donor Atom	Acceptor Atom
		200A	ASP	3.41	4.06	127.94	Protein	3247[O3]	16750[O2]
		200A	ASP	3.58	4.06	137.77	Ligand	16750[O2]	3247[O3]
		575A	THR	3.49	4.01	117.45	Protein	9195[O3]	16750[O2]
		576A	TYR	3.19	3.94	137.44	Protein	9215[O3]	16744[O2]
		576A	TYR	3.66	3.94	113.2	Ligand	16744[O2]	9215[O3]
Hydrophobic Interactions	Index	Residue	AA	Distance	Ligand Atom	Protein Atom
		577A	TYR	2.98	16701	9234
Hydrogen Bonds	Index	Residue	AA	Distance H-A	Distance D-A	Donor Angle	Donor	Donor Atom	Acceptor Atom
		470A	GLN	3.55	3.95	126.47	Ligand	16739[O3]	7493[O2]
		574A	SER	3	3.87	153.74	Protein	9181[O3]	16746[O2]
		574A	SER	3.7	3.87	102.28	Ligand	16746[O2]	9181[O3]
		576A	TYR	2.68	3.09	125.84	Ligand	16750[O2]	9215[O3]
		578A	LYS	2.37	3.24	141.93	Protein	9239[Nam]	9215[O3]
Salt Bridges	Index	Residue	AA	Distance	Protein Positive	Ligand group	Ligand Atoma
		569A	ARG	5.2	Ture	Carboxylate	16719, 16721
Hydrophobic Interactions	Index	Residue	AA	Distance	Ligand Atom	Protein Atom
		48A	GLU	3.6	16712	720
		577A	TYR	3.21	16729	9234
		578A	LYS	3.82	16701	9244
Hydrogen Bonds	Index	Residue	AA	Distance H-A	Distance D-A	Donor Angle	Donor	Donor Atom	Acceptor Atom
		46A	SER	2.7	3.21	141.65	Ligand	16735[O2]	698[O3]
		48A	GLU	3.47	3.99	145.99	Ligand	16746[O2]	725[O3]
		48A	GLU	3.47	3.84	106.43	Protein	725[O3]	16742[O3]
		205A	ARG	3.48	4.07	118.99	Protein	3333[Ng+]	16748[O2]
		404A	GLU	2.3	2.91	168.12	Ligand	16739[O3]	6467[O2]
		576A	TYR	3.44	3.96	143.03	Ligand	16689[O3]	9215[O3]
π-Staking Type	Index	Residue	AA	Distance	Angle	Offset	Stacking	Ligand Atom
		576A	TYR	5.42	74.99	1.66	Parallel	16686, 16692, 16693, 16694, 16695, 16696
Salt Bridges	Index	Residue	AA	Distance	Protein Positive	Ligand group	Ligand Atoma
		205A	ARG	5.35	Ture	Carboxylate	16685, 16687
Hydrophobic Interactions	Index	Residue	AA	Distance	Ligand Atom	Protein Atom
		576A	TYR	3.58	16702	9211
		577A	TYR	3.5	16734	9234
Hydrogen Bonds	Index	Residue	AA	Distance H-A	Distance D-A	Donor Angle	Donor	Donor Atom	Acceptor Atom
		48A	GLU	3.33	3.98	122.76	Protein	711[Nam]	16715[O3]
		51A	THR	2.03	2.97	170.34	Protein	766[O3]	16735[O2]
		51A	THR	2.57	2.97	126.09	Ligand	16735[O2]	766[O3]
		576A	TYP	2.97	3.48	141.94	Ligand	16689[O3]	9215[O3]
		576A	TYP	2.92	3.72	142.68	Protein	9215[O3]	16750[O2]
Salt Bridges	Index	Residue	AA	Distance	Protein Positive	Ligand group	Ligand Atoma
		205A	ARG	4.87	Ture	Carboxylate	16685, 16687
Hydrogen Bonds	Index	Residue	AA	Distance H-A	Distance D-A	Donor Angle	Donor	Donor Atom	Acceptor Atom
		48A	GLU	2.85	3.26	126.48	Ligand	16689[O3]	724[O2]
		204A	LYS	2.99	3.85	142.56	Protein	3309[N3+]	16750[O2]
		205A	ARG	2.48	3.25	131.92	Protein	3333[Ng+]	16744[O2]
		407A	TYR	3.43	3.96	147.21	Ligand	16739[O3]	6513[O3]
		572A	GLU	2.85	3.85	168.13	Protein	9145[Nam]	16737[O2]
		574A	SER	3.23	3.95	134.44	Protein	9181[O3]	16691[O2]
Hydrogen Bonds	Index	Residue	AA	Distance H-A	Distance D-A	Donor Angle	Donor	Donor Atom	Acceptor Atom
		205A	ARG	2.31	3.03	126.5	Protein	3333[Ng+]	16750[O2]
		407A	TYR	2.79	3.36	152.25	Ligand	16739[O3]	6513[O3]
		572A	GLU	2.24	3.24	166.54	Protein	9145[Nam]	16835[O2]
		574A	SER	2.75	3.65	158.09	Protein	9181[O3]	16691[O2]
Salt Bridges	Index	Residue	AA	Distance	Protein Positive	Ligand group	Ligand Atoma
		205A	ARG	5.41	Ture	Carboxylate	16685, 16687
Hydrophobic Interactions	Index	Residue	AA	Distance	Ligand Atom	Protein Atom
		577A	TYR	3.51	16729	9230
Hydrogen Bonds	Index	Residue	AA	Distance H-A	Distance D-A	Donor Angle	Donor	Donor Atom	Acceptor Atom
		205A	ARG	2.26	2.8	111.23	Protein	3333[Ng+]	16689[O3]
		569A	ARG	3.23	3.99	131.85	Protein	9098[Ng+]	16739[O3]
		574A	SER	3.06	3.87	143.68	Protein	9181[O3]	16690[O2]
		576A	TYR	3.07	3.57	113.94	Protein	9215[O3]	16689[O3]
		576A	TYR	3.09	3.57	135.94	Ligand	16689[O3]	9215[O3]
Salt Bridges	Index	Residue	AA	Distance	Protein Positive	Ligand group	Ligand Atoma
		205A	AGR	4.91	Ture	Carboxylate	1668516687
Hydrogen Bonds	Index	Residue	AA	Distance H-A	Distance D-A	Donor Angle	Donor	Donor Atom	Acceptor Atom
		205A	ARG	2.66	2.55	147.01	Protein	3333[Ng+]	16750[O2]
		407A	TYR	3.4	3.88	137.14	Ligand	16739[O3]	6513[O3]
		572A	GLU	2.59	3.53	153.27	Protein	9145[Nam]	16735[O2]
		574A	SER	2.61	3.53	164.78	Protein	9181[O3]	16691[O2]
		576A	TYR	3.18	4.08	159.34	Protein	9215[O3]	16750[O2]
		576A	TYR	2.82	3.39	154.16	Ligand	16689[O2]	9215[O3]
Salt Bridges	Index	Residue	AA	Distance	Protein Positive	Ligand group	Ligand Atoma
		205A	ARG	5.18	Ture	Carboxylate	16685, 16687
Hydrogen Bonds	Index	Residue	AA	Distance H-A	Distance D-A	Donor Angle	Donor	Donor Atom	Acceptor Atom
		48A	GLU	2.69	2.9	103.21	Ligand	16744[O2]	724[O2]
		48A	GLU	2.93	3.31	122.51	Ligand	16689[O3]	724[O2]
		204A	LYS	3.16	3.97	137.35	Protein	3309[N3+]	16750[O2]
		205A	ARG	2.4	3.14	128.82	Protein	3333[Ng+]	16744[O2]
		407A	TYR	3.4	3.92	143.79	Ligand	16739[O3]	6513[O3]
		572A	GLU	2.98	3.99	167.93	Protein	9145[Nam]	16737[O2]
		574A	SER	3.23	3.96	135.15	Protein	9181[O3]	16691[O2]
Hydrophobic Interactions	Index	Residue	AA	Distance	Ligand Atom	Protein Atom
		577A	TYR	3.08	16729	9230
		578A	LYS	3.72	16701	9244
Hydrogen Bonds	Index	Residue	AA	Distance H-A	Distance D-A	Donor Angle	Donor	Donor Atom	Acceptor Atom
		205A	ARG	2.83	3.71	144.18	Protein	3333[Ng+]	16750[O2]
		576A	TYR	2.35	2.92	153.7	Ligand	16689[O3]	9215[O3]
		576A	TYR	3.13	3.99	151.72	Protein	9215[O3]	16750[O2]
Hydrogen Bonds	Index	Residue	AA	Distance H-A	Distance D-A	Donor Angle	Donor	Donor Atom	Acceptor Atom
		48A	GLU	3.19	3.94	131.97	Protein	711[Nam]	16715[O3]
		51A	THR	1.82	2.7	151.92	Protein	766[O3]	16735[O2]
		205A	ARG	2.82	3.68	142.38	Protein	3333[Ng+]	16750[O2]
		576A	TYR	3.49	3.92	130.12	Ligand	16689[O3]	9215[O3]
		576A	TYR	2.32	3.04	131.64	Protein	9215[O3]	16750[O2]
		576A	TYR	2.49	3.04	148.52	Ligand	16750[O2]	9215[O3]
Hydrophobic Interactions	Index	Residue	AA	Distance	Ligand Atom	Protein Atom
		406A	THR	3.96	16722	6489
Hydrogen Bonds	Index	Residue	AA	Distance H-A	Distance D-A	Donor Angle	Donor	Donor Atom	Acceptor Atom
		403A	GLU	3.56	3.88	117.16	Ligand	16739[O3]	6452[O3]
		406A	THR	2.43	3.31	152.97	Protein	6493[O3]	16721[O2]
		407A	TYR	3.08	3.6	115.73	Protein	6513[O3]	16746[O2]
		572A	GLU	3.32	3.71	125.19	Ligand	16744[O2]	9159[O2]
		572A	GLU	2.74	3.31	153.73	Ligand	16689[O2]	9158[O3]
π-Staking Type	Index	Residue	AA	Distance	Angle	Offset	Stacking Type	Ligand Atom
		407A	TYR	3.75	15.66	0.48	P	16709, 16710, 16711, 16712, 16713, 16741
Hydrogen Bonds	Index	Residue	AA	Distance H-A	Distance D-A	Donor Angle	Donor	Donor Atom	Acceptor Atom
		3A	ALA	3.31	3.85	114.68	Protein	30[Nam]	16690[O2]
		5A	TLR	1.64	3.05	126.25	Ligand	16739[O3]	58[O2]
Hydrophobic Interactions	Index	Residue	AA	Distance	Ligand Atom	Protein Atom
		48A	GLU	3.81	16722	720
		572A	GLU	3.44	16713	9150
		573A	ASP	3.91	16712	9165
		576A	TYR	3.71	16734	9213
Hydrogen Bonds	Index	Residue	AA	Distance H-A	Distance D-A	Donor Angle	Donor	Donor Atom	Acceptor Atom
		48A	GLU	3.73	4.07	104.66	Protein	725[O3]	16735[O2]
		48A	GLU	3.36	3.95	159.69	Ligand	16715[O3]	724[O2]
		573A	ASP	3.02	3.71	126.13	Protein	9160[Nam]	16742[O3]
		573A	ASP	3.3	3.96	129.22	Protein	9171[O3]	16742[O3]
		574A	SER	3.36	3.86	112.03	Protein	9172[Nam]	16688[O2]
Hydrophobic Interactions	Index	Residue	AA	Distance	Ligand Atom	Protein Atom
		577A	TYR	3.45	16733	9230
Hydrogen Bonds	Index	Residue	AA	Distance H-A	Distance D-A	Donor Angle	Donor	Donor Atom	Acceptor Atom
		205A	ARG	2.84	3.72	145.32	Protein	3333[Ng+]	16750[O2]
		407A	TYR	2.81	3.34	146.16	Ligand	16739[O3]	6513[O3]
		574A	SER	2.86	3.77	161.66	Protein	9181[O3]	16691[O2]
		576A	TYR	3.06	3.92	151.55	Protein	9215[O3]	16750[O2]
		576A	TYR	3.23	3.78	150.7	Ligand	16689[O3]	9215[O3]
Hydrophobic Interactions	Index	Residue	AA	Distance	Ligand Atom	Protein Atom
		40A	PHE	3.54	16729	602
Hydrogen Bonds	Index	Residue	AA	Distance H-A	Distance D-A	Donor Angle	Donor	Donor Atom	Acceptor Atom
		90A	LEU	3.52	3.69	101.37	Ligand	16689[O2]	1390[O2]
		91A	ARG	2.79	3.8	168.52	Protein	1416[Ng+]	16726[O2]
		91A	ARG	3.12	4.03	149.38	Protein	1421[Ng+]	16742[O3]
Salt Bridges	Index	Residue	AA	Distance	Protein Positive	Ligand group	Ligand Atoma
		38A	LYS	5.17	Ture	Carboxylate	16719, 16721
Hydrophobic Interactions	Index	Residue	AA	Distance	Ligand Atom	Protein Atom
		64a	LEU	3.65	16733	80
Hydrogen Bonds	Index	Residue	AA	Distance H-A	Distance D-A	Donor Angle	Donor	Donor Atom	Acceptor Atom
		4A	ALA	2.69	3.7	170.59	Protein	40[Nam]	16690[O2]
		6A	LEU	3.04	3.71	123.74	Protein	71[Nam]	16739[O3]
		6A	LEU	3.09	3.63	147.93	Ligand	16739[O3]	79[O2]
Hydrogen Bonds	Index	Residue	AA	Distance H-A	Distance D-A	Donor Angle	Donor	Donor Atom	Acceptor Atom
		205A	ARG	3.26	3.75	110.76	Protein	3333[Ng+]	16687[O2]
		570A	TYR	2.7	2.95	107.05	Ligand	16737[O2]	9115[O2]
		572A	GLU	2.07	3.06	164.43	Protein	9145[Nam]	16735[O2]
		572A	GLU	3.46	3.98	144.65	Ligand	16735[O2]	9159[O2]
		574A	SER	2.42	3.33	160.52	Protein	9181[O3]	16691[O2]
Hydrophobic Interactions	Index	Residue	AA	Distance	Ligand Atom	Protein Atom
		572A	GLU	3.68	16711	9150
Hydrogen Bonds	Index	Residue	AA	Distance H-A	Distance D-A	Donor Angle	Donor	Donor Atom	Acceptor Atom
		48A	GLU	3.5	3.76	109.83	Protein	16689[O3]	724[O2]
		205A	ARG	3.43	4.03	119.4	Protein	3333[Ng+]	16744[O2]
		407A	TYR	2.86	3.26	125.84	Ligand	16739[O3]	6513[O3]
		570A	TYR	2.75	3.11	119.92	Ligand	16735[O2]	9115[O2]
		574A	SER	3.05	3.88	147.91	Protein	9181[O3]	16691[O2]
		574A	SER	3.53	4.03	112.53	Protein	9172[Nam]	16742[O3]
Hydrophobic Interactions	Index	Residue	AA	Distance	Ligand Atom	Protein Atom
		48A	GLU	3.63	16712	720
		578A	LYS	3.3	16702	9244
Hydrogen Bonds	Index	Residue	AA	Distance H-A	Distance D-A	Donor Angle	Donor	Donor Atom	Acceptor Atom
		46A	SER	2.79	3.09	113.79	Ligand	16689[O3]	697[O2]
		48A	GLU	3.27	3.68	126.98	Ligand	16746[O2]	724[O2]
		205A	ARG	3.12	3.69	116.55	Protein	3333[Ng+]	16746[O2]
		576A	TYR	2.57	3.11	147.72	Ligand	16748[O2]	9215[O3]
Hydrophobic Interactions	Index	Residue	AA	Distance	Ligand Atom	Protein Atom
		48A	GLU	3.87	16722	720
		572A	GLU	3.62	16713	9150
		576A	TYR	3.66	16734	9213
Hydrogen Bonds	Index	Residue	AA	Distance H-A	Distance D-A	Donor Angle	Donor	Donor Atom	Acceptor Atom
		573A	ASP	3.35	4.1	131.57	Protein	9160[Nam]	16742[O3]
		574A	SER	3.38	3.93	115.94	Protein	9172[Nam]	16688[O2]
Hydrophobic Interactions	Index	Residue	AA	Distance	Ligand Atom	Protein Atom
		406A	THR	3.65	16734	6489
		407A	TYR	3.68	16693	6511
		407A	TYR	3.94	16701	6507
Hydrogen Bonds	Index	Residue	AA	Distance H-A	Distance D-A	Donor Angle	Donor	Donor Atom	Acceptor Atom
		406A	THR	2.3	2.88	157.08	Ligand	16715[O3]	6488[O2]
		408A	THR	3.72	4.03	100.42	Protein	6516[Nam]	16735[O2]
		408A	THR	2.63	3.06	129.94	Ligand	16735[O2]	6523[O2]
		408A	THR	2.69	2.87	100.03	Ligand	16737[O2]	6523[O2]
		572A	GLU	3.3	3.91	169.51	Ligand	16746[O2]	9159[O2]
Hydrophobic Interactions	Index	Residue	AA	Distance	Ligand Atom	Protein Atom
		2A	ALA	3.94	16701	25
		3A	ALA	3.84	16729	35
		6A	LEU	3.69	16713	82
Hydrogen Bonds	Index	Residue	AA	Distance H-A	Distance D-A	Donor Angle	Donor	Donor Atom	Acceptor Atom
		2A	ALA	2.67	3.01	117.24	Ligand	1671[O3]	29[O2]
		4A	ALA	2.93	3.95	176.85	Protein	40[Nam]	16691[O2]

## Sheet: EB_FAK2
Hydrogen Bonds	Residue	AA	Distance H-A	Distance D-A	Donor Angle	Donor	Donor Atom	Acceptor Atom
1	18A	ARG	2.42	3.3	143.81	Both	283[Ng+]	16362[O2]
2	20A	GLU	3.01	3.38	122.34	Ligand	16327[O2]	317[O3]
3	20A	GLU	2.81	3.24	129.14	Ligand	16349[O2]	317[O3]
4	20A	GLGU	3.37	4.08	134.57	Both	317[O3]	16336[O2]
5	21A	GLY	2.68	3.62	154.13	Protein	317[Nam]	16354[O3]
