# Supplementary material for: Integrating network pharmacology, IPA, and molecular docking to reveal the anti-osteoporosis effects of EA and EB via the FAK pathway
Source: Front Pharmacol. 2025 Jul 2;16:1532665. doi: 10.3389/fphar.2025.1532665 (PMC12264438; doi:10.3389/fphar.2025.1532665)
Supplement: Supplementary file 1 [file DataSheet1.zip › supplement file 3.xlsx]

## Sheet: ea_fak1
	Cluster analysis	Binding energy(Kcal/mol)	Mean Binding Energy(kj/mol)
1	6/50	-3.11	-13.0122		Binding free energy of EA to FAK1
2	6/50	-3.04	-12.7194
3	6/50	-2.94	-12.301
4	6/50	-2.48	-10.3763
5	3/50	-2.1	-8.7864
6	2/50	-2.06	-8.61904
7	6/50	-2.05	-8.5772
8	1/50	-2.01	-8.40984
9	1/50	-1.94	-8.11696
10	2/50	-1.83	-7.65672
11	6/50	-1.8	-7.5312
12	3/50	-1.77	-7.40568
13	3/50	-1.5	-6.276
14	3/50	-1.46	-6.10864

## Sheet: ea_fak2
	Cluster analysis	Binding energy(Kcal/mol)	Mean Binding Energy(kj/mol)
1	2/50	-1.39	-5.81576

## Sheet: EB_FAK1
	Cluster analysis	Binding energy(Kcal/mol)	Mean Binding Energy(kj/mol)
1	9/50	-3.35	-14.0164
2	9/50	-3.06	-12.803
3	2/50	-2.59	-10.8366
4	6/50	-2.52	-10.5437
5	6/50	-2.5	-10.46
6	9/50	-2.42	-10.1253
7	2/50	-2.35	-9.8324
8	2/50	-2.22	-9.28848
9	1/50	-2.2	-9.2048
10	6/50	-2.08	-8.70272
11	4/50	-2.03	-8.49352
12	9/50	-1.9	-7.9496
13	6/50	-1.9	-7.9496
14	9/50	-1.83	-7.65672
15	9/50	-1.77	-7.40568
16	4/50	-1.74	-7.28016
17	9/50	-1.65	-6.9036
18	6/50	-1.59	-6.65256
19	1/50	-1.55	-6.4852
20	1/50	-1.52	-6.35968
21	2/50	-1.49	-6.23416
22	1/50	-1.47	-6.15048
23	1/50	-1.45	-6.0668
24	2/50	-1.44	-6.02496
25	9/50	-1.39	-5.81576
26	4/50	-1.38	-5.77392
27	1/50	-1.36	-5.69024
28	2/50	-1.28	-5.35552
29	2/50	-1.21	-5.06264
30	1/50	-1.21	-5.06264

## Sheet: EB_FAK2
	Cluster analysis	Binding energy(Kcal/mol)	Mean Binding Energy(kj/mol)
1	1/50	-1.55	-6.4852
