# Supplementary material for: Integrating network pharmacology, IPA, and molecular docking to reveal the anti-osteoporosis effects of EA and EB via the FAK pathway
Source: Front Pharmacol. 2025 Jul 2;16:1532665. doi: 10.3389/fphar.2025.1532665 (PMC12264438; doi:10.3389/fphar.2025.1532665)
Supplement: Supplementary file 1 [file DataSheet1.zip › Table S1.xlsx]

## Sheet: Sheet1
No.	Database	name	known	Formula	SMILE String	CAS	new name	pubchem
1	TCMID	yixinoside a	N	C54H92O23	C[C@H]1[C@H]([C@H]([C@H]([C@@H](O1)OC[C@@H]2[C@H]([C@@H]([C@H]([C@@H](O2)OC(C)(CCC=C(C)C)C3CCC4(C3C(CC5C4(CCC6C5(C(CC(C6(C)C)O[C@H]7[C@@H]([C@H]([C@@H]([C@H](O7)CO)O)O)O[C@H]8[C@@H]([C@H]([C@@H]([C@H](O8)CO)O)O)O)O)C)C)O)C)O)O)O)O)O)O			yes
2	TCMID	yinyanghuo e	N	C20H16O6	CC1(C=CC2=C(O1)C(=CC(=C2)C3=CC(=O)C4=C(C=C(C=C4O3)O)O)O)C			yes
3	TCMID	yinyanghuo d	Y	C20H18O5	CC(=CCC1=C(C=CC(=C1)C2=CC(=O)C3=C(C=C(C=C3O2)O)O)O)C			yes
4	TCMID	yinyanghuo c	Y	C20H16O5	CC1(C=CC2=C(O1)C=CC(=C2)C3=CC(=O)C4=C(C=C(C=C4O3)O)O)C			yes
5	TCMID	yinyanghuo b	Y	C25H26O6	CC(=CCC1=C(C(=CC(=C1)C2=CC(=O)C3=C(C=C(C=C3O2)O)O)CC(C(=C)C)O)O)C			yes
6	TCMID	yinyanghuo a	Y	C25H24O6	CC(=C)C(CC1=CC(=CC2=C1OC(C=C2)(C)C)C3=CC(=O)C4=C(C=C(C=C4O3)O)O)O			yes
7	TCMID	wuweizi alcohol b	N	C23H28O7	C[C@@H]1CC2=CC3=C(C(=C2C4=C(C(=C(C=C4C[C@@]1(C)O)OC)OC)OC)OC)OCO3			yes
8	TCMID	wushanicariin	N	C27H30O11	CC(=CCC1=C(C=C2C(=C1)C(=O)C=C(O2)C3=CC(=C(C(=C3)O)OC)O)O[C@H]4[C@@H]([C@H]([C@@H]([C@H](O4)CO)O)O)O)C			yes
9	Chemistry Database	tricin	Y	C17H14O7	C1(=CC(c2c(O1)cc(cc2O)O)=O)c1cc(c(c(c1)OC)O)OC	520321		yes
10	Chemistry Database	triacontane	N	C30H62	C(CCCCCCCCCCCCCCCCCCCCCCCCCCCC)C	638686		yes
11	TCM@taiwan	succinic acid	Y	C4H6O4	C(=O)(C([H])([H])C([H])([H])C(=O)O[H])O[H]			yes
12	TCMID	stearin	Y	C57H110O6	CCCCCCCCCCCCCCCCCC(=O)OCC(COC(=O)CCCCCCCCCCCCCCCCC)OC(=O)CCCCCCCCCCCCCCCCC			yes
13	Chemistry Database	sagittatoside C	Y	C35H42O16	C1(=C(C(c2c(O1)c(c(cc2O)O)C\C=C(/C)C)=O)O[C@H]2[C@H](O[C@H]1[C@H](O)[C@@H](O)[C@H](O)[C@H](O1)C)[C@H](OC(=O)C)[C@@H](O)[C@H](O2)CO)c1ccc(cc1)OC	118525374		yes
14	Chemistry Database	sagittatoside B	Y	C32H38O14	C1(=C(C(c2c(O1)c(c(cc2O)O)C\C=C(/C)C)=O)O[C@H]2[C@H](O[C@H]1[C@H](O)[C@@H](O)[C@H](O)CO1)[C@H](O)[C@@H](O)[C@H](O2)C)c1ccc(cc1)OC	118525363		yes
15	TCM@taiwan	Sagittatoside A(isomeride)	Y	C33H40O15	c1(O[H])c(C([H])([H])\C([H])=C(/C([H])([H])[H])\C([H])([H])[H])c(OC(c2c([H])c([H])c(OC([H])([H])[H])c([H])c2[H])=C(O[C@@]3([H])O[C@]([H])(C([H])([H])[H])[C@@]([H])(O[H])[C@]([H])(O[H])[C@]3([H])O[C@@]4([H])O[C@]([H])(C([H])([H])O[H])[C@@]([H])(O[H])[C@]([H])(O[H])[C@@]4([H])O[H])C5=O)c5c(O[H])c1[H]			yes
16	Chemistry Database	sagittatoside A	Y	C33H40O15	O=C1C(O[C@H]2[C@@H]([C@@H]([C@H]([C@H](C)O2)O)O)O[C@H]3[C@@H]([C@H]([C@@H]([C@@H](CO)O3)O)O)O)=C(C4=CC=C(OC)C=C4)OC5=C(CC=C(C)C)C(O)=CC(O)=C15	118525352		yes
17	Chemistry Database	sagittatin B	N	C32H38O18	C1(=C(C(c2c(O1)cc(cc2O)O[C@H]1[C@H](O)[C@H](O)[C@@H](O)[C@H](O1)C)=O)O[C@H]2[C@H](O)[C@H](O[C@H]1[C@H](O)[C@@H](O)[C@H](O)CO1)[C@@H](OC(=O)C)[C@@H](O2)C)c1ccc(cc1)O	124723155		yes
18	Chemistry Database	sagittatin A	N	C32H38O18	C1(=C(C(c2c(O1)cc(cc2O)O[C@H]1[C@H](O)[C@H](O)[C@@H](O)[C@@H](O1)C)=O)O[C@H]2[C@H](O[C@H]1[C@H](O)[C@@H](O)[C@H](O)CO1)[C@H](O)[C@@H](O)[C@H](O2)C)c1ccc(cc1)O	124704854		yes
19	TCM@taiwan	sagittasine B	N	C39H52O21	c1(O[C@@]2([H])O[C@]([H])(C([H])([H])O[H])[C@@]([H])(O[H])[C@]([H])(O[H])[C@@]2([H])O[H])c(C([H])([H])\C([H])=C(/C([H])([H])[H])\C([H])([H])[H])c(OC(c3c([H])c(O[H])c(OC([H])([H])[H])c([H])c3[H])=C(O[C@@]4([H])O[C@]([H])(C([H])([H])[H])[C@@]([H])(O[H])[C@]([H])(O[H])[C@]4([H])O[C@@]5([H])O[C@]([H])(C([H])([H])[H])[C@@]([H])(O[H])[C@]([H])(O[H])[C@]5([H])O[H])C6=O)c6c(O[H])c1[H].O([H])[H]			yes
20	TCM@taiwan	sagittasine A	N	C39H52O21	c1(O[C@@]2([H])O[C@]([H])(C([H])([H])O[H])[C@@]([H])(O[H])[C@]([H])(O[H])[C@@]2([H])O[H])c(C([H])([H])[C@]([H])(C(=C([H])[H])C([H])([H])[H])O[H])c(OC(c3c([H])c([H])c(OC([H])([H])[H])c([H])c3[H])=C(O[C@@]4([H])O[C@]([H])(C([H])([H])[H])[C@@]([H])(O[H])[C@]([H])(O[H])[C@]4([H])O[C@@]5([H])O[C@]([H])(C([H])([H])[H])[C@@]([H])(O[H])[C@]([H])(O[H])[C@]5([H])O[H])C6=O)c6c(O[H])c1[H].O([H])[H]			yes
21	Chemistry Database	rouhuoside	N	C38H48O20	C1(=C(C(c2c(O1)c(c(cc2O)O[C@H]1[C@H](O)[C@@H](O)[C@H](O)[C@H](O1)CO)C\C=C(/C)C)=O)O[C@H]2[C@H](O)[C@H](O)[C@@H](O[C@H]1[C@H](O)[C@@H](O)[C@H](O)[C@H](O1)C)[C@@H](O2)CO)c1ccc(cc1)O	131862378		yes
22	Chemistry Database	querceton，quercetol	N	C30H26O15	c1(c(c(=O)c2c(o1)cc(cc2O)O)O)c1cc(c(cc1)O)O	117-39-5
23	TCM@taiwan	quercetin-3-O-a-L-rhamnoside	N	C21H20O11	c1(O[H])c(O[H])c([H])c(C2=C(O[C@]3([H])O[C@@]([H])(C([H])([H])[H])[C@@]([H])(O[H])[C@@]([H])(O[H])[C@]3([H])O[H])C(=O)c4c(c([H])c(O[H])c([H])c4O[H])O2)c([H])c1[H]			yes
24	TCM@taiwan	quercetin	Y	C15H10O7	c1(O[H])c(O[H])c([H])c(C2=C(O[H])C(=O)c3c(c([H])c(O[H])c([H])c3O[H])O2)c([H])c1[H]			yes
25	TCM@taiwan	p-hydroxyphenethyl	N	C8H10O2	C([H])([H])(C([H])([H])O[H])c1c([H])c([H])c(O[H])c([H])c1[H]			yes
26	TCM@taiwan	p-hydroxybenzaldehyde	N	C7H6O2	c1([H])c(O[H])c([H])c([H])c(C([H])=O)c1[H]			yes
27	TCM@taiwan	p-coumaric	Y	C9H8O3	c1([H])c(\C([H])=C([H])\C(=O)O[H])c([H])c([H])c(O[H])c1[H]			yes
28	TCM@taiwan	nonacosane	N	C29H60	C(CCCCCCCCCCCCCCCCCCCCCCCCCCC)C	630-03-5
29	TCM@taiwan	methoxyhydnocarpin-D	N	C25H20O9	c1(O[H])c([H])c(OC(c2c([H])c(OC([H])([H])[H])c(O[C@]([H])(C([H])([H])O[H])[C@@]([H])(c3c([H])c([H])c(O[H])c([H])c3[H])O4)c4c2[H])=C([H])C5=O)c5c(O[H])c1[H]			yes
30	TCMID	magnograndiolide	N	C15H22O4	C[C@]1(CC[C@@H]2[C@@H]([C@@H]3[C@H]1CC[C@@]3(C)O)OC(=O)C2=C)O			yes
31	TCMID	magnoflorine	Y	C20H24NO4	C[N+]1(CCC2=CC(=C(C3=C2[C@@H]1CC4=C3C(=C(C=C4)OC)O)O)OC)C.[I-]			yes
32	TCMID	linoleyl acetate	N	C20H36O2	CCCCCC=CCC=CCCCCCCCCOC(=O)C			yes
33	Chemistry Database	linoleic acid	Y	C18H32O2	CCCCC/C=C\C/C=C\CCCCCCCC(O)=O	60333		yes
34	TCM@taiwan	korepimedoside B	N	C46H60O22	c1(OC([H])([H])[H])c([H])c([H])c([C@]2([H])Oc(c(C([H])([H])\C([H])=C(/C([H])([H])[H])\C([H])([H])[H])c(O[C@]3([H])C([H])([H])[C@@](C([H])([H])O[H])([H])[C@](O[H])([H])[C@@](O[H])([H])[C@]3(O[H])[H])c([H])c4O[H])c4C(=O)[C@@]2([H])O[C@]5([H])O[C@@]([H])(C([H])([H])[H])[C@@](OC(=O)C([H])([H])[H])([H])[C@@]([H])(O[C@]6([H])O[C@@](C([H])([H])OC(=O)C([H])([H])[H])([H])[C@](O[H])([H])[C@@](O[H])([H])[C@…			yes
35	TCM@taiwan	korepimedoside A	N	C36H44O17	c1(OC([H])([H])[H])c([H])c([H])c([C@]2([H])Oc(c(C([H])([H])\C([H])=C(/C([H])([H])[H])\C([H])([H])[H])c(O[H])c([H])c3O[H])c3C(=O)[C@@]2([H])O[C@]4([H])O[C@@]([H])(C([H])([H])[H])[C@@](OC(=O)C([H])([H])[H])([H])[C@@]([H])(O[C@]5([H])O[C@@](OC(=O)C([H])([H])[H])([H])[C@@](O[H])([H])[C@@](O[H])([H])[C@]5(O[H])[H])[C@]4(O[H])[H])c([H])c1[H]			yes
36	TCM@taiwan	kaempferol-3-O-a-L-rhamnoside	N	C21H20O10	c1(O[H])c([H])c([H])c(C2=C(O[C@]3([H])O[C@@]([H])(C([H])([H])[H])[C@]([H])(O[H])[C@@]([H])(O[H])[C@@]3([H])O[H])C(=O)c4c(c([H])c(O[H])c([H])c4O[H])O2)c([H])c1[H]			yes
37	TCM@taiwan	kaempferol-3-O-(3''-Z-p-coumaroyl,4''-E-p-coumaroyl)-a-L-rhamnopyranoside	N	C37H32O12	c1(O[H])c([H])c(OC(c2c([H])c([H])c(O[H])c([H])c2[H])=C(O[C@]3([H])O[C@@]([H])(C([H])([H])[H])[C@]([H])(O\C([H])=C([H])/c4c([H])c([H])c(O[H])c([H])c4[H])[C@@]([H])(O\C([H])=C([H])\c5c([H])c([H])c(O[H])c([H])c5[H])[C@@]3([H])O[H])C6=O)c6c(O[H])c1[H]			yes
38	TCM@taiwan	kaempferol-3-O-(2'',4''-di-Ep-coumaroyl)-a-L-rhamnopyranoside	N	C37H32O12	c1(O[H])c([H])c(OC(c2c([H])c([H])c(O[H])c([H])c2[H])=C(O[C@]3([H])O[C@@]([H])(C([H])([H])[H])[C@]([H])(O\C([H])=C([H])\c4c([H])c([H])c(O[H])c([H])c4[H])[C@@]([H])(O[H])[C@@]3([H])O\C([H])=C([H])\c5c([H])c([H])c(O[H])c([H])c5[H])C6=O)c6c(O[H])c1[H]			yes
39	TCMID	kaempferol	Y	C15H10O6	C1=CC(=CC=C1C2=C(C(=O)C3=C(C=C(C=C3O2)O)O)[O-])O			yes
40	TCMID	kaempferitrin	Y	C27H30O14	CC1[C@@H]([C@@H](C([C@@H](O1)OC2=CC(=C3C(=C2)OC(=C(C3=O)O[C@H]4[C@H](C([C@H](C(O4)C)O)O)O)C5=CC=C(C=C5)O)O)O)O)O			yes
41	TCM@taiwan	inositol	Y	C6H12O6	O([H])C1([H])C([H])(C([H])(C([H])(C([H])(C1([H])O[H])O[H])O[H])O[H])O[H]			yes
42	TCMID	ikarisoside f	Y	C31H36O14	CC1[C@@H](C([C@@H]([C@@H](O1)OC2=C(OC3=C(C2=O)C(=CC(=C3CC=C(C)C)O)O)C4=CC=C(C=C4)O)O[C@H]5[C@@H](C([C@@H](CO5)O)O)O)O)O			yes
43	TCM@taiwan	ikarisoside C	N	C38H48O19	[C@]1(O[H])([H])[C@@](O[C@]2([H])[C@]([H])(O[H])[C@](O[H])([H])[C@@](C([H])([H])[H])([H])O[C@]2(OC(C(=O)c3c(c(C([H])([H])\C([H])=C(/C([H])([H])[H])\C([H])([H])[H])c(O[C@@]4([H])[C@@](O[H])([H])[C@](O[H])([H])[C@@](O[H])([H])[C@](C([H])([H])O[H])([H])C4([H])[H])c([H])c3O[H])O5)=C5c(c([H])c6[H])c([H])c([H])c6O[H])[H])([H])O[C@@](O[H])([H])[C@](O[H])([H])[C@@]1(O[H])[H]			yes
44	TCMID	ikarisoside b	N	C32H38O15223	CC1[C@@H](C([C@@H]([C@@H](O1)OC2=C(OC3=C(C2=O)C(=CC(=C3CC=C(C)C)O)O)C4=CC=C(C=C4)O)O[C@H]5[C@@H](C([C@@H](C(O5)CO)O)O)O)O)O			yes
45	Chemistry Database	icaritin-3-O-α-rhamnoside	N	C27H32O11	C1(=C(C(c2c(O1)c(c(cc2O)O)C\C=C(/C)C)=O)O[C@H]1[C@H](O)[C@H](O)[C@@H](O)[C@H](O1)C)c1ccc(cc1)OC	113558159		yes
46	Chemistry Database	icaritin	Y	C21H20O6	C1(=C(C(c2c(O1)c(c(cc2O)O)C\C=C(/C)C)=O)O)c1ccc(cc1)OC	118525409		yes
47	TCM@taiwan	icariside II（isomeride）	Y	C27H32O10	c1(OC([H])([H])[H])c([H])c([H])c(C2=C(O[C@]3([H])O[C@@]([H])(C([H])([H])[H])[C@]([H])(O[H])[C@@]([H])(O[H])[C@@]3([H])O[H])C(=O)c4c(c(C([H])([H])C([H])([H])C([H])(C([H])([H])[H])C([H])([H])[H])c(O[H])c([H])c4O[H])O2)c([H])c1[H]			yes
48	TCM@taiwan	icariside II	Y	C27H32O10	c1(OC([H])([H])[H])c([H])c([H])c([C@]2([H])Oc(c(C([H])([H])\C([H])=C(/C([H])([H])[H])\C([H])([H])[H])c(O[H])c([H])c3O[H])c3C(=O)[C@@]2([H])O[C@]4([H])O[C@]([H])(C([H])([H])[H])[C@](O[H])([H])[C@]([H])(O[H])[C@@]4(O[H])[H])c([H])c1[H]			yes
49	TCM@taiwan	icariside I	Y	C27H30O11	c1(OC([H])([H])[H])c([H])c([H])c(C2=C(O[H])C(=O)c3c(c(C([H])([H])\C([H])=C(/C([H])([H])[H])\C([H])([H])[H])c(O[C@]4([H])O[C@]([H])(C([H])([H])O[H])[C@@]([H])(O[H])[C@]([H])(O[H])[C@@]4([H])O[H])c([H])c3O[H])O2)c([H])c1[H]			yes
50	Chemistry Database	icariside E7	N	C29H38O13	O([C@H]1[C@H](O)[C@@H](O)[C@H](O)[C@H](O1)CO)c1c(cc(cc1OC)[C@H]1OC[C@]2([C@]1(CO[C@@H]2c1cc(c(c(c1)OC)OC)OC)[H])[H])OC	135743076		yes
51	Chemistry Database	icariside D3	N	C15H20O8	C(=O)(CO[C@H]1[C@H](O)[C@H](O)[C@@H](O)[C@@H](O1)C)c1ccc(cc1)OC	135743-08-7
52	Chemistry Database	icariside B9	N	C19H32O7	CC(CCC1=C(CC[C@H](C1(C)C)O[C@H]1[C@H](O)[C@@H](O)[C@H](O)[C@H](O1)CO)C)=O	135743112		yes
53	Chemistry Database	icariside B6	N	C19H32O7	CC(CCC1=C(C[C@H](CC1(C)C)O[C@H]1[C@H](O)[C@@H](O)[C@H](O)[C@H](O1)CO)C)=O	117596835		yes
54	Chemistry Database	icariside B2	Y	C19H30O8	CC(/C=C/[C@]12C(C)(C)C[C@H](O[C@H]3[C@@H]([C@H]([C@@H]([C@@H](CO)O3)O)O)O)C[C@@]1(C)O2)=O	108906510		yes
55	TCMID	icariside a7	N	C23H26O10	COC1=C(C=C2C=CC3=CC(=C(C(=C3C2=C1)OC)OC)O[C@H]4[C@@H]([C@H]([C@@H]([C@H](O4)CO)O)O)O)O			yes
56	Chemistry Database	icariside A1	Y	C24H30O10	O([C@H]1[C@H](O)[C@@H](O)[C@H](O)[C@H](O1)CO)c1cc2CCc3cc(c(c(c3c2cc1OC)OC)OC)OC	108906521		yes
57	TCM@taiwan	icarisid C	Y	C21H38O8	[C@]1(C([H])([H])O[H])([H])O[C@](O[C@](C([H])([H])C([H])([H])\C(=C(\C([H])([H])C([H])([H])[C@@](O[H])(C([H])=C([H])[H])C([H])([H])[H])[H])\C([H])([H])[H])(C(O[H])(C([H])([H])[H])C([H])([H])[H])[H])([H])[C@@](O[H])([H])[C@](O[H])([H])[C@@]1(O[H])[H]			yes
58	TCM@taiwan	icarisid B	Y	C19H32O7	C1([H])([H])C(C([H])([H])[H])=C(C([H])([H])C([H])([H])C(=O)C([H])([H])[H])C(C([H])([H])[H])(C([H])([H])[H])[C@@](O[C@@]2([H])[C@@](O[H])([H])[C@](O[H])([H])[C@@](O[H])([H])[C@](C([H])([H])O[H])([H])O2)([H])C1([H])[H]			yes
59	TCM@taiwan	icariin（isomeride）	Y	C33H40O15	c1(OC([H])([H])[H])c([H])c([H])c(C2=C(O[C@]3([H])O[C@@]([H])(C([H])([H])[H])[C@]([H])(O[H])[C@@]([H])(O[H])[C@@]3([H])O[H])C(=O)c4c(c(C([H])([H])\C([H])=C(/C([H])([H])[H])\C([H])([H])[H])c(O[C@@]5([H])[C@]([H])(O[H])[C@@]([H])(O[H])[C@]([H])(O[H])[C@@]([H])(C([H])([H])O[H])O5)c([H])c4O[H])O2)c([H])c1[H]			yes
60	TCMID	icariin（isomeride）	Y	C33H40O15	C[C@H]1[C@@H]([C@H]([C@H](C(O1)OC2=C(OC3=C(C2=O)C(=CC(=C3CC=C(C)C)OC4[C@@H]([C@H]([C@@H]([C@H](O4)CO)O)O)O)O)C5=CC=C(C=C5)OC)O)O)O			yes
61	TCM@taiwan	Icariin	Y	C33H40O15	[C@]1([H])(O[H])[C@@]([H])(C([H])([H])O[H])O[C@@]([H])(Oc2c(C([H])([H])\C([H])=C(/C([H])([H])[H])\C([H])([H])[H])c(OC(c3c([H])c([H])c(OC([H])([H])[H])c([H])c3[H])=C(O[C@@]4([H])[C@@]([H])(O[H])[C@@]([H])(O[H])[C@]([H])(O[H])[C@@]([H])(C([H])([H])[H])O4)C5=O)c5c(O[H])c2[H])[C@]([H])(O[H])[C@@]1([H])O[H]			yes
62	TCMID	icaride a2	N	C22H28O9	COC1=CC(=CC(=C1O)OC)C2C(C(C(O2)C3=CC(=C(C(=C3)OC)O)OC)CO)CO			yes
63	TCMID	hyperoside	Y	C21H20O12	C1=CC(=C(C=C1C2=C(C(=O)C3=C(C=C(C=C3O2)O)O)OC4[C@@H]([C@H]([C@H]([C@H](O4)CO)O)O)O)O)[O-]			yes
64	TCM@taiwan	hydnocarpin-D（isomeride）	N	C25H20O9	c1(O[H])c([H])c(OC(c2c([H])c([H])c(O[C@]([H])(C([H])([H])O[H])[C@@]([H])(c3c([H])c(OC([H])([H])[H])c(O[H])c([H])c3[H])O4)c4c2[H])=C([H])C5=O)c5c(O[H])c1[H]			yes
65	TCM@taiwan	hydnocarpin	N	C25H20O9	c1(O[H])c(OC([H])([H])[H])c([H])c([C@@]2([H])Oc(c([H])c([H])c(C3=C([H])C(=O)c4c(c([H])c(O[H])c([H])c4O[H])O3)c5[H])c5O[C@]2([H])C([H])([H])O[H])c([H])c1[H]			yes
66	TCM@taiwan	hexandraside F	N	C39H52O19	c1(OC([H])([H])[C@]([H])(O[H])[C@@]([H])(O[H])[C@]([H])(O[H])[C@]([H])(O[H])C([H])([H])O[H])c(C([H])([H])\C([H])=C(/C([H])([H])[H])\C([H])([H])[H])c(OC(c2c([H])c([H])c(OC([H])([H])[H])c([H])c2[H])=C(O[C@@]3([H])O[C@]([H])(C([H])([H])[H])[C@@]([H])(O[H])[C@]([H])(O[H])[C@]3([H])O[C@@]4([H])O[C@]([H])(C([H])([H])[H])[C@@]([H])(O[H])[C@]([H])(O[H])[C@]4([H])O[H])C5=O)c5c(O[H])c1[H]			yes
67	TCM@taiwan	Hexandraside D	N	C39H50O19	c1(OC([H])([H])[H])c([H])c([H])c(C2=C(O[C@@]3([H])O[C@@](C([H])([H])[H])([H])[C@@](O[H])([H])[C@@](O[C@@]4([H])O[C@@](C([H])([H])[H])([H])[C@@]([H])(O[H])[C@@](O[H])([H])[C@@]4(O[H])[H])([H])[C@@]3(O[H])[H])C(=O)c5c(c(C([H])([H])\C([H])=C(/C([H])([H])[H])\C([H])([H])[H])c(O[C@@]6([H])O[C@@](C([H])([H])O[H])([H])[C@@](O[H])([H])[C@@](O[H])([H])[C@@]6(O[H])[H])c([H])c5O[H])O2)c([H])c1[H]			yes
68	TCMID	hentriacontanol-6	N	C31H64O	CCCCCCCCCCCCCCCCCCCCCCCCCC(CCCCC)O			yes
69	TCMID	hentriacontane	N	C31H64	CCCCCCCCCCCCCCCCCCCCCCCCCCCCCCC			yes
70	TCMID	epimedoside c	Y	C26H28O11	CC(=CCC1=C(C=C(C2=C1OC(=C(C2=O)O)C3=CC=C(C=C3)O)O)O[C@H]4C([C@H]([C@@H](C(O4)CO)O)O)O)C			yes
71	TCMID	epimedoside a	N	C32H38O15	CC1[C@@H](C([C@@H]([C@@H](O1)OC2=C(OC3=C(C2=O)C(=CC(=C3CC=C(C)C)O[C@H]4C([C@H]([C@@H](C(O4)CO)O)O)O)O)C5=CC=C(C=C5)O)O)O)O			yes
72	TCMID	epimedokoreanoside ii	N	C36H44O16	CC1[C@@H](C([C@@H]([C@@H](O1)OC2=C(OC3=C(C2=O)C(=CC(=C3CC=C(C)C)O)O)C4=CC=C(C=C4)OC)O)O[C@H]5C([C@H]([C@@H](C(O5)CO)O)O)O)OC(=O)C			yes
73	TCMID	epimedokoreanoside i	N	C44H56O22	CC1[C@@H](C([C@@H]([C@@H](O1)OC2=C(OC3=C(C2=O)C(=CC(=C3CC=C(C)C)O[C@H]4C([C@H]([C@@H](C(O4)CO)O)O)O)O)C5=CC=C(C=C5)OC)O)O[C@H]6C([C@H]([C@@H](C(O6)COC(=O)C)O)O)O)OC(=O)C			yes
74	TCM@taiwan	epimedin C（isomeride）	Y	C39H50O19	[C@@]1([H])(C([H])([H])O[H])O[C@@]([H])(Oc2c([H])c(O[H])c(C(=O)C(O[C@@]([H])([C@]([H])(O[C@@]([H])([C@]([H])(O[H])[C@]([H])(O[H])[C@@]([H])(O[H])[C@]3([H])C([H])([H])[H])O3)[C@]([H])(O[H])[C@@]([H])(O[H])[C@]4([H])C([H])([H])[H])O4)=C(c5c([H])c([H])c(OC([H])([H])[H])c([H])c5[H])O6)c6c2C([H])([H])\C([H])=C(/C([H])([H])[H])\C([H])([H])[H])[C@]([H])(O[H])[C@@]([H])(O[H])[C@]1([H])O[H]			yes
75	TCMID	epimedin b	N	C38H48O19	CC1[C@@H]([C@@H](C([C@@H](O1)OC2=C(OC3=C(C2=O)C(=CC(=C3CC=C(C)C)O[C@H]4C([C@H]([C@@H](C(O4)CO)O)O)O)O)C5=CC=C(C=C5)OC)O[C@H]6C(C([C@@H](CO6)O)O)O)O)O			yes
76	TCMID	epimedin a	N	C39H50O20	C[C@H]1[C@@H]([C@H]([C@H]([C@@H](O1)OC2=C(OC3=C(C2=O)C(=CC(=C3CC=C(C)C)O[C@@H]4C[C@@H]([C@H]([C@@H]([C@H]4O)O)O)CO)O)C5=CC=C(C=C5)OC)O[C@H]6[C@@H]([C@H]([C@@H]([C@H](O6)CO)O)O)O)O)O			yes
77	TCM@taiwan	Epimedin C	Y	C39H50O19	c1([H])c([H])c(C2=C(O[C@]3([H])O[C@](C([H])([H])[H])([H])[C@@](O[H])([H])[C@@]([H])(O[H])[C@]3(O[C@]4([H])O[C@](C([H])([H])[H])([H])[C@@](O[H])([H])[C@](O[H])([H])[C@]4(O[H])[H])[H])C(=O)c5c(c(C([H])([H])\C([H])=C(/C([H])([H])[H])\C([H])([H])[H])c(O[C@]6([H])O[C@@](C([H])([H])O[H])([H])[C@](O[H])([H])[C@@](O[H])([H])[C@]6(O[H])[H])c([H])c5O[H])O2)c([H])c([H])c1OC([H])([H])[H]			yes
78	TCM@taiwan	diphylloside A	N	C36H44O20	c1(O[H])c([H])c([H])c(C2=C(O[C@@]3([H])OC([H])([H])[C@]([H])(O[H])[C@@]([H])(C([H])([H])O[H])[C@]3([H])O[C@@]4([H])[C@]([H])(O[H])[C@@]([H])(O[H])[C@]([H])(O[H])[C@@]([H])(O[H])O4)C(=O)c5c(c(C([H])([H])\C([H])=C(/C([H])([H])[H])\C([H])([H])[H])c(O[C@@]6([H])[C@]([H])(O[H])[C@@]([H])(O[H])[C@]([H])(O[H])[C@@]([H])(O[H])O6)c([H])c5O[H])O2)c([H])c1[H]			yes
79	TCM@taiwan	Diphyiloside B	Y	C38H50O19	c1(O[C@@]2([H])O[C@]([H])(C([H])([H])O[H])[C@@]([H])(O[H])[C@]([H])(O[H])[C@@]2([H])O[H])c(C([H])([H])\C([H])=C(/C([H])([H])[H])\C([H])([H])[H])c(O[C@@]([H])(c3c([H])c([H])c(O[H])c([H])c3[H])[C@]([H])(O[C@@]4([H])O[C@]([H])(C([H])([H])[H])[C@@]([H])(O[H])[C@]([H])(O[H])[C@]4([H])O[C@@]5([H])O[C@]([H])(C([H])([H])[H])[C@@]([H])(O[H])[C@]([H])(O[H])[C@]5([H])O[H])C6=O)c6c(O[H])c1[H]			yes
80	Chemistry Database	dihydrodehydrodiconiferyl alcohol	N	C20H24O6	O1[C@@H]([C@@H](c2c1c(cc(c2)CCCO)OC)CO)c1cc(c(cc1)O)OC	133318486		yes
81	TCMID	des-o-methylicariin	N	C32H38O15223	C[C@H]1[C@@H]([C@H]([C@H]([C@@H](O1)OC2=C(CC3=C(C2=O)C(=CC(=C3CCC(C)(C)O[C@H]4[C@@H]([C@H]([C@@H]([C@H](O4)CO)O)O)O)O)O)C5=CC=C(C=C5)O)O)O)O			yes
82	TCM@taiwan	desmethylanhydroicaritin	N	C20H18O6	c1(O[H])c(C([H])([H])\C([H])=C(/C([H])([H])[H])\C([H])([H])[H])c(OC(c2c([H])c([H])c(O[H])c([H])c2[H])=C(O[H])C3=O)c3c(O[H])c1[H]			yes
83	TCM@taiwan	chlorogenic	Y	C16H18O9	c1(O[H])c([H])c(\C([H])=C([H])\C(=O)O[C@]2([H])C([H])([H])[C@@](C(O[H])=O)(O[H])C([H])([H])[C@@]([H])(O[H])[C@@]2([H])O[H])c([H])c([H])c1O[H]			yes
84	Chemistry Database	ceryl alcohol	N	C26H54O	C(CCCCCCCCCCCCCCCCCCCCCCCCC)O	506525		yes
85	Chemistry Database	campesterol	Y	C28H48O	C[C@H](C(C)C)CC[C@@H](C)[C@H]1CC[C@@]2([H])[C@]3([H])CC=C4CC(O)CC[C@]4(C)[C@@]3([H])CC[C@]12C	474624		yes
86	Chemistry Database	blumenol C glucoside	N	C19H32O7	C1(C=C(C(C(C1)(C)C)CCC(C)O[C@H]1[C@H](O)[C@@H](O)[C@H](O)[C@H](O1)CO)C)=O	62512236		yes
87	TCMID	bilobanol	N	C15H22O2	CC1=CC[C@@H](CC1O)C2=COC(=C2)CC(C)C			yes
88	TCM@taiwan	beta-sitosterol	Y	C29H50O	C1([H])([H])C([H])([H])[C@@]2(C([H])([H])[H])C(=C([H])C([H])([H])[C@]3([H])[C@]2([H])C([H])([H])C([H])([H])[C@](C([H])([H])[H])([C@@]([H])([C@@](C([H])([H])[H])([H])C([H])([H])C([H])([H])[C@@]([H])(C([H])([H])C([H])([H])[H])C([H])(C([H])([H])[H])C([H])([H])[H])C([H])([H])C4([H])[H])[C@]34[H])C([H])([H])[C@@]1([H])O[H]			yes
89	Chemistry Database	baohuosu	N	C22H22O7	C1(=CC(c2c(O1)c(c(cc2O)O)C\C=C(\C)C)=O)c1cc(c(c(c1)OC)O)OC	119730904		yes
90	Chemistry Database	baohuosideⅦ（isomeride）	N	C33H40O15	C1(=C(C(c2c(O1)c(c(cc2O)O)C\C=C(/C)C)=O)O[C@H]2[C@H](O)[C@H](O)[C@@H](O[C@H]1[C@H](O)[C@@H](O)[C@H](O)[C@@H](O1)C)[C@H](O2)CO)c1ccc(cc1)OC	119730891		yes
91	TCM@taiwan	Baohuoside VII	N	C33H40O15	c1([H])c([H])c(C2=C(O[C@]3([H])O[C@](C([H])([H])[H])([H])[C@]([H])(O[C@@]4(O[C@@](C([H])([H])O[H])([H])[C@](O[H])([H])[C@@](O[H])([H])[C@]4(O[H])[H])[H])[C@](O[H])([H])[C@]3(O[H])[H])C(=O)c5c(c(C([H])([H])\C([H])=C(/C([H])([H])[H])\C([H])([H])[H])c(O[H])c([H])c5O[H])O2)c([H])c([H])c1OC([H])([H])[H]			yes
92	TCMID	baohuoside VI	N	C39H50O19	C[C@H]1[C@@H]([C@H]([C@H]([C@@H](O1)O[C@H]2[C@@H](O[C@H]([C@@H]([C@@H]2O)O)OC3=C(OC4=C(C3=O)C(=CC(=C4CC=C(C)C)O[C@H]5[C@@H]([C@H]([C@@H]([C@H](O5)CO)O)O)O)O)C6=CC=C(C=C6)OC)C)O)O)O			yes
93	TCMID	baohuoside ii	Y	C26H28O10	C[C@@H]1[C@@H]([C@@H]([C@@H]([C@H](O1)OC2=C(OC3=C(C2=O)C(=CC(=C3CC=C(C)C)O)O)C4=CC=C(C=C4)O)O)O)O			yes
94	TCMID	baohuoside i	Y	C27H30O10	C[C@H]1[C@H]([C@H]([C@H]([C@@H](O1)OC2=C(OC3=C(C2=O)C(=CC(=C3CC=C(C)C)O)O)C4=CC=C(C=C4)OC)O)O)O			yes
95	TCM@taiwan	Baohuoside HI	N	C32H40O14	c1(O[H])c(C([H])([H])\C([H])=C(/C([H])([H])[H])\C([H])([H])[H])c(O[C@@]([H])(c2c([H])c([H])c(O[H])c([H])c2[H])[C@]([H])(O[C@@]3([H])O[C@]([H])(C([H])([H])[H])[C@@]([H])(O[C@@]4([H])O[C@]([H])(C([H])([H])[H])[C@@]([H])(O[H])[C@]([H])(O[H])[C@]4([H])O[H])[C@]([H])(O[H])[C@]3([H])O[H])C5=O)c5c(O[H])c1[H]			yes
96	TCM@taiwan	apigenin	Y	C15H10O5	c1(O[H])c([H])c([H])c(C2=C([H])C(=O)c3c(c([H])c(O[H])c([H])c3O[H])O2)c([H])c1[H]			yes
97	Chemistry Database	anhydroicaritin-3-O-α-l-rhamnoside	N	C27H30O10	C1(=C(C(c2c(O1)c(c(cc2O)O)C\C=C(/C)C)=O)O[C@H]1[C@H](O)[C@H](O)[C@@H](O)[C@H](O1)C)c1ccc(cc1)OC	113558159		yes
98	TCM@taiwan	anhydroicaritin	Y	C45H58O22	c1(OC([H])([H])[H])c([H])c([H])c(C2=C(O[C@@]3([H])O[C@](C([H])([H])[H])([H])[C@@](OC(C([H])([H])[H])=O)([H])[C@@]([H])(C([H])([H])O[C@]4([H])O[C@@](C([H])([H])OC(=O)C([H])([H])[H])([H])[C@](O[H])([H])[C@@](O[H])([H])[C@]4(O[H])C([H])([H])[H])[C@@]3([H])O[H])C(=O)c5c(c(C([H])([H])\C([H])=C(/C([H])([H])[H])\C([H])([H])[H])c(O[C@@]6([H])O[C@@](C([H])([H])O[H])([H])[C@](O[H])([H])[C@@](O[H])([H])[C@]…			yes
99	TCM@taiwan	Acuminatoside	N	C47H64O21	c1(OC([H])([H])[H])c([H])c([H])c(C2=C(C([H])([H])[C@@]3([H])O[C@@](C([H])([H])[H])([H])[C@@](O[H])([H])C([H])([H])[C@@]3(O[C@@]4([H])O[C@@](C([H])([H])[H])([H])[C@@](O[H])([H])[C@@](O[H])([H])[C@@]4([H])O[H])[H])C(=O)c5c(c(C([H])([H])\C([H])=C(/C([H])([H])[H])\C([H])([H])[H])c(O[C@@]6([H])[C@@](O[C@@]7([H])[C@@](O[H])([H])[C@@]([H])(O[H])[C@@](O[H])([H])[C@@](C([H])([H])O[H])([H])C7([H])[H])([H])…			yes
100	TCM@taiwan	6-demethoxycapilarisin	N	C15H10O6	c1(O[H])c([H])c(OC(Oc2c([H])c([H])c(O[H])c([H])c2[H])=C([H])C3=O)c3c(O[H])c1[H]			yes
101	TCM@taiwan	5''-methoxyhydnocarpin	N	C26H22O10	c1(O[H])c(OC([H])([H])[H])c([H])c([C@@]2([H])Oc(c([H])c(C(OC(=C=C3O[H])C(=C(O[H])C3([H])[H])C4=O)=C4[H])c([H])c5OC([H])([H])[H])c5O[C@]2([H])C([H])([H])O[H])c([H])c1[H]			yes
102	TCM@taiwan	5', 5''-dimethoxyhydnocarpin-D	N	C26H22O10	c1(O[H])c([H])c(OC(c2c([H])c(OC([H])([H])[H])c(O[C@]([H])(C([H])([H])O[H])[C@@]([H])(c3c([H])c([H])c(O[H])c(OC([H])([H])[H])c3[H])O4)c4c2[H])=C([H])C5=O)c5c(O[H])c1[H]			yes
103	TCM@taiwan	2-O-Rhamnosyli cariside II	Y	C33H42O14	c1(O[H])c(C([H])([H])\C([H])=C(/C([H])([H])[H])\C([H])([H])[H])c(O[C@@]([H])(c2c([H])c([H])c(OC([H])([H])[H])c([H])c2[H])[C@]([H])(O[C@@]3([H])O[C@]([H])(C([H])([H])[H])[C@@]([H])(O[H])[C@]([H])(O[H])[C@]3([H])O[C@@]4([H])O[C@]([H])(C([H])([H])[H])[C@@]([H])(O[H])[C@]([H])(O[H])[C@]4([H])O[H])C5=O)c5c(O[H])c1[H]			yes
104	TCM@taiwan	2''-hydroxy-3''-en-anhydroicaritin	Y	C21H20O7	C([H])([H])([H])C([C@]([H])(C([H])([H])c1c(OC(c2c([H])c([H])c(OC([H])([H])[H])c([H])c2[H])=C(O[H])C3=O)c3c(O[H])c([H])c1O[H])O[H])=C([H])[H]			yes
105	TCMID	20-hexadecanoylingenol	N	C36H58O6	CCCCCCCCCCCCCCCC(=O)OCC1=C[C@H]2C3C(C3(C)C)C[C@H]([C@]4(C2=O)C=C([C@@H]([C@]4([C@@H]1O)O)O)C)C			yes
106	TCMID	1,2-bis(4-hydroxy-3-methoxyphenyl)propan-1,3-diol	N	C17H20O6	C(C(CO)c1cc(c(cc1)O)OC)(O)c1cc(c(cc1)O)OC	4206-59-1
107	Chemistry Database	(Z)-3-hexenyl glucoside	N	C12H22O6	O[C@H]([C@H]([C@@H]([C@@H](CO)O1)O)O)[C@@H]1OCC/C=C\CC	95632874		yes
108	TCM@taiwan	(+)-cycloolivil	Y	C20H24O7	C([H])([H])([H])Oc1c([H])c(C([H])([H])[C@@](O[H])(C([H])([H])O[H])[C@]([H])(C([H])([H])O[H])[C@@]2([H])c3c([H])c([H])c(O[H])c(OC([H])([H])[H])c3[H])c2c([H])c1O[H]			yes
